# Supplementary material for: Prioritizing Pharmaceutical Contaminants in Great Lakes Tributaries Using Risk‐Based Screening Techniques
Source: Environ Toxicol Chem. 2022 Jul 21;41(9):2221–39. doi: 10.1002/etc.5403 (PMC9542422; doi:10.1002/etc.5403)
Supplement: Supplementary file 2 — Supporting information. [file ETC-41-2221-s002.xlsx]

## Sheet: Table SI-1 Watershed Chars
Table SI-1. Watershed characteristics for sites monitored for pharmaceuticals in Great Lakes tributaries, October 2017-September 2018. Latitude and longitude are in decimal degrees. Drainage areas were GIS calculated. If calculations were unavailable, drainage areas from National Water Information System were used. Basin population from US Census, 2010. Land cover data from National Land Cover Da…
USGS site number	Site name	Site short name	Watershed	Lake	Latitude	Longitude	Drainage area (mi2)	Drainage area (km2)	Population	Population density (people/km2)	Percent urban: Open space	Percent urban: Low intensity	Percent urban: Medium intensity	Percent urban: High intensity	Percent urban: Total	Percent agriculture	Percent forest	Percent water and wetland	Percent other	Annual mean flow (cfs)	WWTP population served	WWTP population served, distance weighted	WWTP effluent flow (MGD)	WWTP flow as a fraction of river discharge	WWTP flow fraction, distance weighted
04024000	St. Louis River At Scanlon, MN	St. Louis	St. Louis	Superior	46.7033	-92.4188	3430	8890	81500	9.17	2.03	0.541	0.259	0.0849	2.92	1.73	29.3	59.9	6.16	2890	50500	319	7.86	0.00421	2.61e-05
04027000	Bad River Near Odanah, WI	Bad	Bad	Superior	46.4866	-90.6963	597	1550	4320	2.79	2.25	0.299	0.0334	0.00845	2.59	5.79	67.4	22.5	1.67	432	1240	28.4	0.148	0.00053	1.18e-05
04085427	Manitowoc River At Manitowoc, WI	Manitowoc	Manitowoc	Michigan	44.1062	-87.716	519	1340	32900	24.5	3.14	2.51	0.524	0.175	6.35	69.6	4.21	19.3	0.508	331	15900	268	2.42	0.0113	0.000189
04086265	Milwaukee River At Cnty Trnk Hghway M Nr Newburg,WI	Milwaukee HWY M	Milwaukee	Michigan	43.425	-88.0809	257	666	53600	80.5	4.44	3.96	1.72	0.527	10.7	50.3	15.3	23.3	0.534	136	5970	193	4.7	0.0535	0.00442
04086540	Cedar Creek At Green Bay Road At Cedarburg, WI	Cedarburg	Milwaukee	Michigan	43.284	-87.9715	125	324	35500	109	6.43	6.54	2.34	0.56	15.9	50	11.2	22.1	0.954	71.6	0	0	3.1	0.067	0.2
04087000	Milwaukee River At Milwaukee, WI	Milwaukee	Milwaukee	Michigan	43.1	-87.909	689	1790	348000	195	6.2	7.35	3.38	1.09	18	48.5	13.1	19.3	1.01	379	17000	241	11.2	0.0456	0.000776
040870112	Milwaukee River At Walnut Street At Milwaukee, WI	Milwaukee Walnut	Milwaukee	Michigan	43.0508	-87.9081	697	1800	420000	233	6.17	7.56	3.83	1.25	18.8	48	13	19.2	1.01	379	17000	241	11.2	0.0456	0.000775
04087014	Menomonee River At Cth F Near Germantown, WI	Menomonee Friestadt	Milwaukee	Michigan	43.2358	-88.1193	11.4	29.5	1980	67.1	3.03	4.64	0.763	0.183	8.61	57.7	7.96	25.5	0.241	7.18	0	0	0	0	0
040870855	Underwood Creek At Juneau Blvd At Elm Grove, WI	Underwood	Milwaukee	Michigan	43.046	-88.0811	8.72	22.6	11700	520	36.5	33.1	6.76	4.08	80.4	1.9	3.56	13	1.11	4.8	0	0	0	0	0
04087098	Menomonee River Above Church St At Wauwatosa, WI	Menomonee Church	Milwaukee	Michigan	43.0503	-88.0148	111	288	167000	579	17.3	25.6	12.9	5.79	61.5	20.1	6.15	10.7	1.52	70.2	0	0	0	0	0
04087141	Menomonee River Nr N 25Th St At Milwaukee, WI	Menomonee 25th	Milwaukee	Michigan	43.0325	-87.9442	137	355	343000	966	15.4	28	17.7	7.2	68.3	16.5	5.09	8.73	1.45	89.4	0	0	0	0	0
040871607	Kinnickinnic River At Lincoln Ave At Milwaukee, WI	Kinnickinnic	Milwaukee	Michigan	43.0027	-87.9117	23.8	61.5	139000	2260	11.6	32.4	37.6	16.4	97.9	0.535	0.603	0.401	0.56	20.9	0	0	0	0	0
04087170	Milwaukee River At Mouth At Milwaukee, WI	Milwaukee Mouth	Milwaukee	Michigan	43.0244	-87.8983	865	2240	971000	434	7.74	11.5	7.25	2.97	29.4	41.3	11.3	16.9	1.08	494	17000	234	11.2	0.035	0.00057
04087241	Root River Nr Clayton Park At Racine, WI	Root Clayton	Root	Michigan	42.7228	-87.8019	195	506	169000	334	9.8	13.9	6.64	2.26	32.6	47.6	9.47	7.44	2.93	82.9	8520	221	1.02	0.0191	0.000362
04092750	Indiana Harbor Canal At East Chicago, IN	Indiana HC	IHC	Michigan	41.6492	-87.4687	38.5	99.6	91000	914	6.76	26.9	29	20.4	83.1	0.547	3.8	9.85	2.74	443	0	0	0	0	0
413459087081301	Salt Creek At Prairie Duneland Trl, Near Mccool IN	Salt Creek	Burns	Michigan	41.5831	-87.1369	68.8	178	60700	341	10.4	16.2	6.66	1.66	35	27.1	18.1	11.8	8.05	91.9	40700	2900	5.52	0.0929	0.00673
04093503	Burns Ditch At Ushwy 20 At Lake Station, IN	Burns at 20	Burns	Michigan	41.5938	-87.2205	166	429	182000	424	9.93	22.2	9.81	2.72	44.7	29.9	9.9	9.92	5.61	221	24000	458	7.98	0.0558	0.00268
04095090	Portage-Burns Waterway At Portage, IN	Burns	Burns	Michigan	41.6223	-87.1759	331	857	296000	345	9.26	18.2	8.23	2.24	37.9	28.9	14.8	11.8	6.64	442	64700	2070	20	0.0699	0.00997
04111050	Grand River At Waverly Road Nr Dimondale, MI	Grand Dimondale	Grand	Michigan	42.7092	-84.603	784	2030	192000	94.3	5.95	4.59	1.51	0.659	12.7	42.5	15.3	29.1	0.411	561	26800	781	19.3	0.0532	0.00117
04113050	Grand River At Webster Road At Delta Mills, MI	Grand Delta Mills	Grand	Michigan	42.7614	-84.6491	1270	3290	456000	139	6.72	6.04	2.54	1.13	16.4	45.2	12.6	25.4	0.362	834	272000	35900	52.3	0.0969	0.00947
04116000	Grand River At Ionia, MI	Grand Iona	Grand	Michigan	42.972	-85.0692	2870	7440	654000	87.9	5.42	4.3	1.59	0.66	12	56.8	10.8	20.1	0.315	1790	367000	3780	66.7	0.0576	0.000523
04119400	Grand River Near Eastmanville, MI	Grand Eastmanville	Grand	Michigan	43.0242	-86.0264	5300	13700	1490000	109	6.05	5.1	2.04	0.916	14.1	51.9	15.2	18.2	0.609	3730	609000	6850	160	0.0662	0.00102
04157005	Saginaw River At Holland Avenue At Saginaw, MI	Saginaw	Saginaw	Huron	43.422	-83.9519	5990	15500	1080000	69.4	5.36	4.05	1.25	0.504	11.2	44.2	21.2	21.6	1.75	3520	334000	4200	98.3	0.0432	0.000727
04161908	Clinton R At Schoenherr Rd Nr Sterling Hgts, MI	Clinton Sterling	Clinton	Erie	42.5852	-82.9927	313	811	366000	451	20.1	16.7	8.36	4	49.2	7.49	20.9	20.4	2.04	206	0	0	10.1	0.076	0.002
04163060	Red Run At 15 Mile Road At Sterling Heights, MI	Red Run	Clinton	Erie	42.5525	-82.986	93.3	242	377000	1560	12.4	30.5	37.7	18.1	98.7	0.217	0.655	0.3	0.12	66.7	0	0	19	0.441	0.142
04164420	N Branch Clinton River At 23 Mile Rd Nr Meade, MI	N Br Clinton	Clinton	Erie	42.6736	-82.8821	182	472	28800	61	6.36	4.05	0.967	0.417	11.8	54.7	18	14.8	0.743	83.1	10600	346	1.21	0.0225	0.00073
04165500	Clinton River At Moravian Drive At Mt. Clemens, MI	Clinton	Clinton	Erie	42.5959	-82.9088	735	1900	1120000	588	15.7	17.2	13.2	5.44	51.5	18.9	14.9	13.4	1.23	457	10600	227	30.3	0.103	0.00501
04166500	River Rouge At Detroit, MI	Rouge	Rouge	Erie	42.3731	-83.2547	184	476	459000	965	29.5	34.4	19.7	8.37	92	0.154	4.44	3.3	0.0744	109	0	0	0	0	0
04167150	Middle River Rouge At Dearborn Heights, MI	Middle Rouge	Rouge	Erie	42.3306	-83.248	109	283	267000	942	18.5	25.8	24.5	7.25	76.1	7.23	8.56	7.53	0.581	77.8	21900	463	3.62	0.072
04193500	Maumee River At Waterville OH	Maumee	Maumee	Erie	41.5001	-83.7127	6290	16300	883000	54.2	5.16	3.15	1.03	0.486	9.83	78.9	6.49	4.33	0.468	3240	473000	12900	128	0.0611	0.000914
04194310	Middle Branch Portage River Near Portage OH	M Br Portage	Portage	Erie	41.3387	-83.5527	216	559	14700	26.3	4.82	2.28	0.73	0.516	8.34	86.1	4.01	1.24	0.298	130	7130	346	1.2	0.0143	0.000628
04194400	South Branch Portage River Near Six Points OH	S Br Portage	Portage	Erie	41.3114	-83.5099	99	256	9360	36.5	4.67	2.37	0.712	0.263	8.02	85.3	4.92	1.35	0.407	59.6	1640	202	5.8	0.151	0.00804
412227083344400	N Branch Portage River At Bowling Green Rd E OH	N Br Portage US	Portage	Erie	41.3741	-83.5789	39.3	102	4300	42.2	5.11	2.19	1.06	0.561	8.92	85.1	4	1.01	0.976	23.7	0	0	0	0	0
04195000	North Branch Portage River Near Bowling Green OH	N Br Portage DS	Portage	Erie	41.3889	-83.561	43.3	112	4460	39.7	5.17	2.15	1.02	0.583	8.93	85.2	3.88	0.974	0.999	26.1	30000	17000	5	0.297	0.168
04195500	Portage River At Woodville OH	Portage	Portage	Erie	41.4495	-83.3613	433	1120	49400	44.1	5.08	2.53	0.908	0.48	9	84.5	4.66	1.33	0.474	258	41200	1400	12.2	0.0733	0.00197
04206000	Cuyahoga River At Old Portage OH	Cuyahoga Old Portage	Cuyahoga	Erie	41.1356	-81.5471	404	1050	311000	297	11.9	10.8	4.66	1.9	29.2	26.8	32.8	9.49	1.69	492	20000	541	8.15	0.0257	0.0012
04206250	Cuyahoga River At Ira OH	Cuyahoga Ira	Cuyahoga	Erie	41.1814	-81.5832	478	1240	387000	313	13.7	12.1	4.83	1.92	32.5	24.3	33	8.59	1.61	582	350000	108000	78.2	0.208	0.0611
412226081344500	Tinkers C At Dunham Rd Nr Independence OH	Tinkers	Cuyahoga	Erie	41.3739	-81.579	94.9	246	114000	462	25.9	25.1	9.49	4.1	64.6	5.78	23.2	5.22	1.22	152	68400	12100	14.7	0.149	0.0249
04208000	Cuyahoga River At Independence OH	Cuyahoga	Cuyahoga	Erie	41.3953	-81.6298	709	1840	599000	326	17.1	14.5	5.3	2.04	38.9	18	34.7	6.86	1.52	1010	420000	11400	93	0.142	0.00377
04208503	Cuyahoga R At Lower Harvard Brdg In Cleveland OH	Cuyahoga Cleveland	Cuyahoga	Erie	41.4476	-81.6846	788	2040	887000	435	17	17.3	7.02	2.56	43.9	16.3	32	6.2	1.56	1260	420000	9330	218	0.268	0.0229
04231600	Genesee River At Ford Street Bridge, Rochester NY	Genesee	Genesee	Ontario	43.1417	-77.6163	2470	6400	286000	44.6	5.24	1.52	0.536	0.207	7.51	40.5	44.4	6.43	1.16	2310	75700	1080	9.13	0.00612	8.41e-05
04237500	Seneca River At Baldwinsville NY	Seneca Baldwinsville	Oswego	Ontario	43.1569	-76.3317	3140	8120	430000	52.9	5.37	1.77	0.519	0.178	7.83	47.3	29.1	14.6	1.24	2360	115000	1350	38.1	0.0251	0.0003
04240540	Seneca River At Belgium NY	Seneca Belgium	Oswego	Ontario	43.1709	-76.2685	3460	8950	728000	81.4	5.72	2.55	1.01	0.424	9.7	45.6	29.2	14.1	1.38	2600	117000	1140	103	0.0612	0.00242
04249000	Oswego River At Lock 7, Oswego NY	Oswego	Oswego	Ontario	43.4517	-76.5053	5100	13200	1040000	78.7	5.61	2.51	0.914	0.374	9.41	38.7	34	16.1	1.8	5000	173000	2150	130	0.0401	0.000563

## Sheet: Table SI-2 Chemicals
Table SI-2. Chemicals and use classes monitored in Great Lakes tributaries, October 2017-September 2018. Schedule indicates the analytical method to which each chemical belongs (see SI text for method descriptions). Concentration statistics were calculated from detected values. Reporting Level concentrations were obtained from the USGS National Water Quality Laboratory. The number of ToxCast assa…
CAS	Chemical	Class	Schedule	Sites with detections	Sites monitored	Samples with detections	Samples monitored	Minimum concentration (ug/L)	Maximum concentration (ug/L)	Median concentration (ug/L)	Mean concentration (ug/L)	Reporting level (ug/L)	Total ToxCast assays	Considered ToxCast assays	Active ToxCast assays	ToxCast assays used
95-14-7	1,2,3-Benzotriazole*	Corrosion Inhibitor	Method 2 positive	22	28	38	56	0.0316	1.74	0.246	0.376	0.051	647	274	15	4
59690-92-5	10-Chloro carbamazepine	Antiepileptic	Method 2 positive	0	22	0	52	0	0	0	0	0.133	0	0	0	0
1159-82-6	10-Hydroxy-amitriptyline	Antidepressant	Method 1	1	44	1	111	0.00196	0.00196	0.00196	0.00196	0.0083	0	0	0	0
29331-92-8	10,11-Dihydro-10-hydroxy carbamazepine	Antiepileptic	Method 2 positive	15	30	27	71	0.0162	0.443	0.0767	0.118	0.102	0	0	0	0
29878-31-7	4-Methyl-1H-benzotriazole*	Corrosion Inhibitor	Method 2 positive	17	30	29	63	0.095	4.55	1.24	1.54	0.033	0	0	0	0
136-85-6	5-Methyl-1H-benzotriazole*	Corrosion Inhibitor	Method 2 positive	14	30	26	63	0.0245	2.67	0.195	0.503	0.043	477	169	5	1
144598-75-4	9-Hydroxyrespiridone	Antipsychotic	Method 2 positive	0	30	0	71	0	0	0	0	0.022	235	132	5	5
136470-78-5	Abacavir	Antiviral	Method 1	1	44	1	111	0.0011	0.0011	0.0011	0.0011	0.0082	79	36	3	3
89796-99-6	Aceclofenac	NSAID	Method 2 positive	0	30	0	71	0	0	0	0	0.04	235	132	11	2
33665-90-6	Acesulfame	Artificial Sweetener	Method 2 negative	22	37	43	87	0.0466	3.27	0.481	0.755	0.046	0	0	0	0
103-90-2	Acetaminophen	Analgesic	Method 1	33	44	54	111	0.00368	2.14	0.0335	0.104	0.02	636	268	4	1
968-81-0	Acetohexamide	Antihyperglycemic	Method 2 negative	0	37	0	87	0	0	0	0	0.183	376	186	4	0
59277-89-3	Acyclovir	Antiviral	Method 1	23	44	45	111	0.0145	0.728	0.0928	0.12	0.022	235	132	5	0
18559-94-9	Albuterol	Asthma Relief	Method 1	7	44	9	111	0.00108	0.0101	0.00317	0.00362	0.0067	235	131	6	2
37115-43-8	alpha-Hydroxyalprazolam	Degradate	Method 2 positive	0	30	0	71	0	0	0	0	0.042	0	0	0	0
28981-97-7	Alprazolam	Antidepressant	Method 1	2	44	2	111	0.00076	0.00099	0.000875	0.000875	0.021	79	36	8	4
50-48-6	Amitriptyline	Antidepressant	Method 1	0	44	0	111	0	0	0	0	0.037	0	0	0	0
88150-42-9	Amlodipine	Antihypertensive	Method 2 positive	0	30	0	71	0	0	0	0	0.032	0	0	0	0
300-62-9	Amphetamine	Antidepressant	Method 1	0	44	0	111	0	0	0	0	0.0081	0	0	0	0
60-80-0	Antipyrine	Analgesic	Method 1	0	44	0	111	0	0	0	0	0.116	401	201	0	0
129722-12-9	Aripiprazole	Antipsychotic	Method 2 positive	0	30	0	70	0	0	0	0	0.131	235	132	101	58
14259-45-1	Asperuloside	Glycoside	Method 2 negative	0	35	0	83	0	0	0	0	0.719	0	0	0	0
29122-68-7	Atenolol	Cardiovascular Care	Method 1	24	44	38	111	0.00284	0.146	0.02	0.0354	0.013	433	229	3	1
134523-00-5	Atorvastatin	Anticholesteremic	Method 2 positive	2	30	3	71	0.00933	0.0448	0.0112	0.0218	0.153	404	204	68	27
1912-24-9	Atrazine*	Pesticide	Method 1	40	44	75	109	0.0052	2.36	0.0372	0.168	0.019	838	446	40	15
73-48-3	Bendroflumethiazide	Diuretic	Method 2 negative	0	37	0	87	0	0	0	0	0.032	235	132	0	0
91-33-8	Benzthiazide	Diuretic	Method 2 negative	0	37	0	87	0	0	0	0	0.046	235	132	0	0
86-13-5	Benztropine	Antiparkinson	Method 1	0	44	0	111	0	0	0	0	0.044	79	36	8	1
378-44-9	Betamethasone	Corticosteriod	Method 1	0	44	0	111	0	0	0	0	0.114	416	204	51	18
41859-67-0	Bezafibrate	Antilipidemic	Method 2 positive	0	30	0	71	0	0	0	0	0.03	401	201	12	8
80-05-7	Bisphenol A*	Antioxidant, plasticizer	Method 2 negative	1	37	1	87	0.295	0.295	0.295	0.295	0.156	949	519	211	122
28395-03-1	Bumetanide	Diuretic	Method 2 positive	1	30	1	71	0.00621	0.00621	0.00621	0.00621	0.023	235	132	4	0
34911-55-2	Bupropion	Antidepressant	Method 1	34	44	68	111	0.00059	0.0753	0.00366	0.00805	0.018	0	0	0	0
125-40-6	Butabarbital	Barbituate	Method 2 negative	0	37	0	87	0	0	0	0	0.416	0	0	0	0
77-26-9	Butalbital	Barbituate	Method 2 negative	0	37	0	87	0	0	0	0	0.268	0	0	0	0
58-08-2	Caffeine	Stimulant	Method 1	41	44	84	111	0.008	1.04	0.0666	0.117	0.091	647	275	53	27
298-46-4	Carbamazepine	Anticonvulsant	Method 1	34	44	78	111	0.0008	0.213	0.01	0.0211	0.011	657	285	15	5
78-44-4	Carisoprodol	Analgesic	Method 1	3	44	3	111	0.00259	0.0135	0.00668	0.00759	0.05	238	131	4	0
169590-42-5	Celecoxib	NSAID	Method 2 negative	3	37	3	87	0.00844	0.0221	0.0123	0.0143	0.021	663	288	211	77
145599-86-6	Cerivastatin	Anticholesteremic	Method 2 positive	0	30	0	71	0	0	0	0	0.021	0	0	0	0
83881-51-0	Cetirizine	Antihistamine	Method 2 positive	23	30	48	71	0.00372	0.212	0.0148	0.0274	0.009	0	0	0	0
56-75-7	Chloramphenicol	Antibiotic	Method 2 negative	1	37	1	87	0.534	0.534	0.534	0.534	0.154	414	209	9	2
58-94-6	Chlorothiazide	Diuretic	Method 2 negative	24	37	39	87	0.00545	0.206	0.0241	0.0313	0.04	235	132	2	1
88-04-0	Chloroxylenol	Biocide	Method 2 negative	0	37	0	87	0	0	0	0	0.243	432	238	47	26
132-22-9	Chlorpheniramine	Antihistamine	Method 1	0	44	0	111	0	0	0	0	0.054	0	0	0	0
94-20-2	Chlorpropamide	Antihyperglycemic	Method 2 negative	1	37	1	87	0.0613	0.0613	0.0613	0.0613	0.034	403	203	1	0
77-36-1	Chlorthalidone	Diuretic	Method 2 negative	1	37	1	87	0.0217	0.0217	0.0217	0.0217	0.456	235	132	3	1
73963-72-1	Cilostazol	Cardiovascular Care	Method 2 positive	1	30	1	71	0.00783	0.00783	0.00783	0.00783	0.005	235	132	20	10
51481-61-9	Cimetidine	Antacid	Method 1	2	44	2	111	0.0151	0.0674	0.0412	0.0412	0.042	211	115	2	1
59729-33-8	Citalopram	Antidepressant	Method 1	20	44	29	111	0.00154	0.0676	0.00654	0.00982	0.0066	0	0	0	0
18323-44-9	Clindamycin	Antibiotic	Method 2 positive	11	30	17	71	0.00156	0.0247	0.00451	0.00631	0.006	0	0	0	0
22316-47-8	Clobazam	Antianxiety	Method 2 positive	0	30	0	71	0	0	0	0	0.021	79	36	0	0
4205-90-7	Clonidine	Antihypertensive	Method 1	0	44	0	111	0	0	0	0	0.061	235	132	0	0
636-54-4	Clopamide	Diuretic	Method 2 positive	0	30	0	71	0	0	0	0	0.064	79	36	0	0
113665-84-2	Clopidogrel	Antiplatelet Agent	Method 2 positive	6	30	9	71	0.00106	0.0134	0.00207	0.00554	0.004	0	0	0	0
23593-75-1	Clotrimazole	Antifungal	Method 2 positive	0	30	0	71	0	0	0	0	0.022	686	311	329	127
5786-21-0	Clozapine	Antipsychotic	Method 2 positive	0	30	0	71	0	0	0	0	0.007	235	132	48	29
76-57-3	Codeine	Opioid	Method 1	7	44	11	111	0.00733	0.062	0.0119	0.0177	0.088	211	115	5	1
53-06-5	Cortisone	Corticosteroid	Method 2 positive	0	30	0	71	0	0	0	0	0.032	413	201	41	11
486-56-6	Cotinine	Stimulant	Method 1	38	44	84	111	0.00105	0.065	0.00904	0.0134	0.0064	633	265	4	0
100-88-9	Cyclamate	Artificial Sweetener	Method 2 negative	0	37	0	87	0	0	0	0	0.149	400	203	8	4
96782-85-3	Cyclopenthiazide	Diuretic	Method 2 negative	0	37	0	87	0	0	0	0	0.258	0	0	0	0
50-18-0	Cyclophosphamide	Chemotherapeutic	Method 2 positive	0	30	0	71	0	0	0	0	0.008	3	0	0	0
2259-96-3	Cyclothiazide	Diuretic	Method 2 negative	0	37	0	87	0	0	0	0	0.181	235	132	0	0
67035-22-7	Dehydronifedipine	Cardiovascular Care	Method 1	1	44	1	111	0.00383	0.00383	0.00383	0.00383	0.03	0	0	0	0
42399-40-6	Desacetyl Diltiazem	Antihypertensive	Method 2 positive	17	30	29	71	0.00138	0.0386	0.006	0.00737	0.009	0	0	0	0
86408-45-9	Desmethyldiltiazem	Degradate	Method 1	1	44	1	111	0.111	0.111	0.111	0.111	0.07	0	0	0	0
93413-62-8	Desvenlafaxine	Antidepressant	Method 1	33	44	78	111	0.00473	0.622	0.0222	0.048	0.084	0	0	0	0
50-02-2	Dexamethasone	Corticosteroid	Method 2 positive	0	30	0	71	0	0	0	0	0.022	242	132	16	8
125-71-3	Dextromethorphan	Antitussive	Method 1	26	44	51	111	0.00092	0.037	0.00385	0.00545	0.0082	0	0	0	0
439-14-5	Diazepam	Anxiolytic, sedative	Method 1	0	44	0	111	0	0	0	0	0.004	211	115	30	20
120-97-8	Dichlorphenamide	Antihyperglycemic	Method 2 negative	0	37	0	87	0	0	0	0	0.226	79	36	4	1
15307-86-5	Diclofenac	NSAID	Method 2 negative	0	37	0	87	0	0	0	0	0.186	3	0	0	0
42399-41-7	Diltiazem	Cardiovascular Care	Method 1	19	44	28	111	0.00157	0.0909	0.0103	0.0165	0.01	235	132	26	12
611-59-6	Dimethylxanthine	Degradate	Method 1	4	44	4	111	0.0652	0.382	0.2	0.212	0.088	282	147	3	2
58-73-1	Diphenhydramine	Antihistamine	Method 1	14	44	22	111	0.00279	0.0621	0.00614	0.0124	0.019	235	132	10	4
50567-35-6	Dipyrone	NSAID	Method 2 positive	0	30	0	71	0	0	0	0	0.055	0	0	0	0
116539-59-4	Duloxetine	Antidepressant	Method 1	0	44	0	111	0	0	0	0	0.037	0	0	0	0
154598-52-4	Efavirenz	Antiviral	Method 2 negative	0	37	0	87	0	0	0	0	0.061	211	115	101	30
72895-88-6	Eltenac	NSAID	Method 2 positive	0	30	0	71	0	0	0	0	0.383	0	0	0	0
76420-72-9	Enalaprilat	Antihypertensive	Method 2 positive	0	22	0	43	0	0	0	0	0.009	211	115	4	1
75847-73-3	Enalipril	Antihypertensive	Method 2 positive	0	30	0	71	0	0	0	0	0.028	235	132	0	0
114-07-8	Erythromycin	Antibiotic	Method 1	1	44	1	111	0.00346	0.00346	0.00346	0.00346	0.08	638	270	6	3
58-54-8	Ethacrynic Acid	Diuretic	Method 2 positive	0	27	0	54	0	0	0	0	0.255	235	132	108	45
41340-25-4	Etodolac	NSAID	Method 2 positive	2	30	2	71	0.0128	0.0315	0.0222	0.0222	0.006	211	114	4	0
163222-33-1	Ezetimibe	Cardiovascular Care	Method 1	0	44	0	111	0	0	0	0	0.205	235	132	32	12
102676-47-1	Fadrozole	Chemotherapeutic	Method 1	0	44	0	111	0	0	0	0	0.013	3	0	0	0
76824-35-6	Famotidine	Chronic Condition	Method 1	16	44	19	111	0.00626	0.0565	0.0116	0.0195	0.034	374	180	14	4
49562-28-9	Fenofibrate	Cardiovascular Care	Method 1	0	44	0	111	0	0	0	0	0.014	650	282	158	60
437-38-7	Fentanyl	Opioid	Method 2 positive	0	30	0	71	0	0	0	0	0.011	79	36	6	2
83799-24-0	Fexofenadine	Antihistamine	Method 1	36	44	90	111	0.00736	0.979	0.0381	0.0833	0.096	0	0	0	0
98319-26-7	Finaseride	Steroid	Method 2 positive	0	30	0	71	0	0	0	0	0.014	460	256	42	26
120068-37-3	Fipronil*	Pesticide	Method 2 negative	8	37	11	87	0.00322	0.0138	0.0074	0.00685	0.007	776	395	213	103
54143-55-4	Flecainide	Antiarrhythmic	Method 2 positive	17	30	27	71	0.00356	0.0471	0.0087	0.0116	0.018	235	132	8	1
73231-34-2	Florfenicol	Antibiotic	Method 2 negative	0	37	0	87	0	0	0	0	0.37	235	132	5	1
86386-73-4	Fluconazole	Antifungal	Method 1	24	44	33	111	0.00661	0.0846	0.0153	0.0248	0.071	637	269	3	1
38677-85-9	Flunixin	NSAID	Method 2 positive	0	30	0	71	0	0	0	0	0.034	0	0	0	0
54910-89-3	Fluoxetine	Antidepressant	Method 1	1	44	1	111	0.00121	0.00121	0.00121	0.00121	0.027	235	132	80	48
13311-84-7	Flutamide	Antiandrogen	Method 2 negative	0	37	0	87	0	0	0	0	0.007	672	298	125	72
80474-14-2	Fluticasone propionate	Asthma Relief	Method 1	1	44	1	111	0.00148	0.00148	0.00148	0.00148	0.0046	235	132	13	3
54739-18-3	Fluvoxamine	Antidepressant	Method 1	0	44	0	111	0	0	0	0	0.08	235	132	39	21
54-31-9	Furosemide	Diuretic	Method 2 negative	0	37	0	87	0	0	0	0	0.205	403	203	2	1
25812-30-0	Gemfibrozil	Anticholesteremic	Method 2 negative	5	37	6	87	0.0119	0.0804	0.0354	0.0416	0.034	433	227	11	6
21187-98-4	Gliclazide	Antihyperglycemic	Method 2 positive	0	30	0	71	0	0	0	0	0.034	235	132	1	0
93479-97-1	Glimepiride	Antiarrhythmic	Method 2 positive	0	30	0	71	0	0	0	0	0.056	235	132	6	2
29094-61-9	Glipizide	Cardiovascular Care	Method 1	0	44	0	111	0	0	0	0	0.08	238	132	9	0
10238-21-8	Glyburide	Cardiovascular Care	Method 1	0	44	0	111	0	0	0	0	0.058	241	135	15	4
126-07-8	Griseofulvin	Antifungal	Method 2 positive	1	30	1	71	0.00627	0.00627	0.00627	0.00627	0.034	555	190	72	26
93-14-1	Guaiacol glycerol ether	Expectorant	Method 2 positive	0	30	0	71	0	0	0	0	0.158	408	207	2	1
58-93-5	Hydrochlorothiazide	Diuretic	Method 2 negative	24	37	39	87	0.0126	0.724	0.0889	0.124	0.056	857	292	6	4
125-29-1	Hydrocodone	Analgesic	Method 1	8	44	14	111	0.00634	0.0401	0.01	0.0143	0.01	0	0	0	0
50-23-7	Hydrocortisone	Corticosteroid	Method 1	0	44	0	111	0	0	0	0	0.147	211	115	19	8
135-09-1	Hydroflumethiazide	Diuretic	Method 2 negative	0	37	0	87	0	0	0	0	0.031	235	132	2	0
357399-43-0	Hydroxybuproprion	Antidepressant	Method 2 positive	16	30	28	71	0.00232	0.156	0.0182	0.0322	0.02	0	0	0	0
68-88-2	Hydroxyzine	Analgesic	Method 1	0	44	0	111	0	0	0	0	0.0074	235	132	34	10
15687-27-1	Ibuprofen	NSAID	Method 2 negative	0	37	0	87	0	0	0	0	0.937	580	205	17	5
256-96-2	Iminostilbene	Antidepressant	Method 1	0	44	0	111	0	0	0	0	0.145	0	0	0	0
26807-65-8	Indapamide	Antihyperglycemic	Method 2 positive	1	30	1	71	0.00816	0.00816	0.00816	0.00816	0.019	238	132	2	1
53-86-1	Indomethacin	NSAID	Method 2 positive	1	30	1	71	0.00641	0.00641	0.00641	0.00641	0.022	677	300	40	17
60166-93-0	Iopamidol	X-ray contrast agent	Method 2 positive	4	13	7	23	0.089	2.17	0.628	0.92	0.024	235	131	6	2
138402-11-6	Irbesartan	Antihypertensive	Method 2 positive	1	30	1	71	0.0564	0.0564	0.0564	0.0564	0.016	211	113	16	4
6740-88-1	Ketamine	Anesthetic	Method 2 positive	0	30	0	71	0	0	0	0	0.029	79	36	1	0
65277-42-1	Ketoconazole	Antifungal	Method 1	0	44	0	111	0	0	0	0	0.113	682	310	282	130
22071-15-4	Ketoprofen	NSAID	Method 2 positive	0	30	0	71	0	0	0	0	0.259	235	132	6	2
74103-06-3	Ketorolac	NSAID	Method 2 positive	0	30	0	71	0	0	0	0	0.007	0	0	0	0
134678-17-4	Lamivudine	Antiviral	Method 1	0	44	0	111	0	0	0	0	0.016	377	187	3	2
84057-84-1	Lamotrigine	Antiepileptic	Method 2 positive	9	30	10	71	0.14	1.01	0.456	0.502	0.145	211	111	6	0
133310-19-7	Lamotrigine-N-2-beta-D-glucuronide	Degradate	Method 2 positive	11	30	17	71	0.0185	0.188	0.0529	0.0701	0.009	0	0	0	0
102767-28-2	Levetiracetam	Antiepileptic	Method 2 positive	0	30	0	71	0	0	0	0	0.645	0	0	0	0
100986-85-4	Levofloxacin	Antibiotic	Method 2 positive	0	30	0	71	0	0	0	0	1.52	0	0	0	0
137-58-6	Lidocaine	Anesthetic	Method 1	37	44	90	111	0.00225	0.351	0.0138	0.0341	0.038	235	122	11	0
154-21-2	Lincomycin	Antibiotic	Method 2 positive	0	26	0	67	0	0	0	0	0.466	0	0	0	0
76547-98-3	Lisinopril	Antihypertensive	Method 2 positive	4	28	7	53	0.0238	0.342	0.0632	0.135	0.062	0	0	0	0
53179-11-6	Loperamide	Antidiarrheal	Method 1	0	44	0	111	0	0	0	0	0.08	235	132	70	44
79794-75-5	Loratadine	Antiallergen	Method 1	5	44	7	111	0.00019	0.00196	0.00081	0.00104	0.007	404	203	148	73
846-49-1	Lorazepam	Antianxiety	Method 1, Method 2 positive	0	44	0	182	0	0	0	0	0.009, 0.202	79	36	4	0
114798-26-4	Losartan	Antihypertensive	Method 2 positive	19	30	33	71	0.0085	0.166	0.028	0.039	0.024	211	113	11	3
75225-51-3	Lovastatin acid	Anticholesteremic	Method 2 negative	0	30	0	71	0	0	0	0	0.089	0	0	0	0
644-62-2	Meclofenamic acid	NSAID	Method 2 positive	0	30	0	71	0	0	0	0	0.064	0	0	0	0
93-65-2	Mecoprop*	Pesticide	Method 2 negative	4	37	4	87	0.0262	0.397	0.29	0.251	0.171	606	228	7	3
61-68-7	Mefenamic acid	NSAID	Method 2 positive	0	30	0	71	0	0	0	0	0.635	404	204	39	12
71125-38-7	Meloxicam	NSAID	Method 2 positive	1	30	1	71	0.00339	0.00339	0.00339	0.00339	0.017	401	200	25	11
57-42-1	Meperidine	Opioid	Method 2 positive	0	30	0	71	0	0	0	0	0.013	0	0	0	0
57-53-4	Meprobamate	Antidepressant	Method 1	22	44	34	111	0.00261	0.0428	0.00789	0.0116	0.086	235	132	1	0
1665-48-1	Metaxalone	Analgesic	Method 1	2	44	2	111	0.0096	0.032	0.0208	0.0208	0.016	235	132	0	0
657-24-9	Metformin	Cardiovascular Care	Method 1	42	44	108	111	0.0138	4.86	0.23	0.47	0.013	403	203	3	1
76-99-3	Methadone	Opioid	Method 1	9	44	16	111	0.00072	0.0106	0.0031	0.00387	0.0076	0	0	0	0
554-57-4	Methazolamide	Antiglaucoma	Method 2 positive	0	26	0	56	0	0	0	0	0.232	79	36	0	0
532-03-6	Methocarbamol	Analgesic	Method 1	31	44	70	111	0.00177	0.617	0.0282	0.0607	0.011	238	131	4	0
59-05-2	Methotrexate	Chemotherapeutic	Method 1	0	44	0	111	0	0	0	0	0.052	693	319	80	40
135-07-9	Methyclothiazde	Diuretic	Method 2 negative	0	37	0	87	0	0	0	0	0.032	235	132	5	1
2682-20-4	Methylisothiazolinone	Biocide	Method 2 positive	0	26	0	56	0	0	0	0	0.287	278	143	56	11
1084-65-7	Meticrane	NSAID	Method 2 negative	0	37	0	87	0	0	0	0	0.251	211	115	4	3
51384-51-1	Metoprolol	Cardiovascular Care	Method 1	33	44	75	111	0.00146	0.22	0.0144	0.0307	0.027	304	167	9	5
22916-47-8	Miconazole	Antifungal	Method 2 positive	0	30	0	71	0	0	0	0	0.099	79	36	11	2
85650-52-8	Mirtazepine	Antidepressant	Method 2 positive	1	30	1	71	0.00411	0.00411	0.00411	0.00411	0.007	0	0	0	0
105102-22-5	Mometasone (also contains mometasone furoate impurity G)	Corticosteroid	Method 2 positive	0	30	0	71	0	0	0	0	0.127	0	0	0	0
57-27-2	Morphine	Analgesic	Method 1	3	44	3	111	0.0185	0.0478	0.0218	0.0294	0.08	0	0	0	0
24280-93-1	Mycophenolic Acid	Immunosupressant	Method 2 positive	2	30	2	63	0.00451	0.0248	0.0146	0.0146	0.036	211	115	53	30
62498-67-3	N-Desmethylcitalopram	Antidepressant	Method 2 positive	2	30	2	71	0.0149	0.0526	0.0338	0.0338	0.038	0	0	0	0
6104-71-8	N-Desmethylclozapine	Antipsychotic	Method 2 positive	0	30	0	71	0	0	0	0	0.039	0	0	0	0
42200-33-9	Nadolol	Cardiovascular Care	Method 1	0	44	0	111	0	0	0	0	0.02	235	132	0	0
22204-53-1	Naproxen	NSAID	Method 2 positive	4	30	5	71	0.261	0.543	0.329	0.374	0.16	240	134	3	0
129618-40-2	Nevirapine	Antiviral	Method 1	0	44	0	111	0	0	0	0	0.29	235	132	3	1
50-65-7	Niclosamide	Anthelmintic	Method 2 negative	0	37	0	87	0	0	0	0	0.014	835	437	257	118
54-11-5	Nicotine	Stimulant	Method 1	31	44	55	111	0.0113	0.579	0.057	0.0961	0.058	683	308	17	6
4394-00-7	Niflumic Acid	Analgesic	Method 2 positive	0	30	0	71	0	0	0	0	0.065	250	132	30	14
51803-78-2	Nimesulide	NSAID	Method 2 negative	0	37	0	87	0	0	0	0	0.082	235	132	36	21
66085-59-4	Nimodipine	Antihypertensive	Method 2 positive	0	30	0	71	0	0	0	0	0.016	211	115	34	17
146-22-5	Nitrazepam	Antianxiety	Method 2 positive	0	30	0	71	0	0	0	0	0.016	235	132	2	1
39562-70-4	Nitrendipine	Antihypertensive	Method 2 positive	0	30	0	71	0	0	0	0	0.046	211	115	41	17
76963-41-2	Nizatidine	Antacid	Method 1	0	44	0	111	0	0	0	0	0.08	401	201	1	0
1088-11-5	Nordiazepam	Antidepressant	Method 1	0	44	0	111	0	0	0	0	0.02	79	36	6	3
68-22-4	Norethindrone	Estrogen	Method 1	0	44	0	111	0	0	0	0	0.02	695	322	130	55
1609-66-1	Norfentanyl	Opiod	Method 2 positive	0	30	0	71	0	0	0	0	0.012	156	96	6	0
83891-03-6	Norfluoxetine	Antidepressant	Method 1	0	44	0	111	0	0	0	0	0.08	0	0	0	0
35211-10-0	Norketamine	Anesthetic	Method 2 positive	0	30	0	71	0	0	0	0	0.177	0	0	0	0
3376-94-1	Norpropoxyphene	Degradate	Method 2 positive	0	30	0	71	0	0	0	0	0.289	0	0	0	0
5747-48-8	Norquetiapine	Antipsychotic	Method 2 positive	1	30	1	71	0.0276	0.0276	0.0276	0.0276	0.019	0	0	0	0
87857-41-8	Norsertraline	Antidepressant	Method 1	0	44	0	111	0	0	0	0	0.08	0	0	0	0
67018-85-3	Norverapamil	Cardiovascular Care	Method 1	0	44	0	111	0	0	0	0	0.0086	0	0	0	0
73590-58-6 + 161796-78-7	Omeprazole + Esomeprazole	Antacid	Method 1	1	44	1	111	0.0017	0.0017	0.0017	0.0017	0.016	0	0	0	0
83-98-7	Orphenadrine	Antiparkinson	Method 2 positive	0	30	0	71	0	0	0	0	0.163	0	0	0	0
196618-13-0	Oseltamivir	Antiviral	Method 1	10	44	10	111	0.00143	0.00772	0.00314	0.00405	0.015	0	0	0	0
21256-18-8	Oxaprozin	NSAID	Method 2 positive	1	30	1	71	0.00673	0.00673	0.00673	0.00673	0.004	235	132	7	2
604-75-1	Oxazepam	Antidepressant	Method 1	0	44	0	111	0	0	0	0	0.226	403	212	37	17
28721-07-5	Oxcarbazepine	Anticonvulsant	Method 2 positive	2	30	2	71	0.00624	0.0114	0.0088	0.0088	0.012	238	132	6	2
76-42-6	Oxycodone	Analgesic	Method 1	13	44	16	111	0.0009	0.0287	0.00812	0.0106	0.025	0	0	0	0
129-20-4	Oxyphenbutazone	NSAID	Method 2 positive	1	27	1	54	0.0859	0.0859	0.0859	0.0859	0.026	235	132	84	35
61869-08-7	Paroxetine	Antidepressant	Method 1	0	44	0	111	0	0	0	0	0.264	235	132	63	25
39809-25-1	Penciclovir	Antiviral	Method 1	0	44	0	111	0	0	0	0	0.08	235	132	3	0
76-74-4	Pentobarbital	Barbituate	Method 2 negative	0	37	0	87	0	0	0	0	0.29	79	36	0	0
6493-05-6	Pentoxifylline	Analgesic	Method 1	1	44	1	111	0.00132	0.00132	0.00132	0.00132	0.0094	211	115	1	0
82834-16-0	Perindopril	Antihypertensive	Method 2 positive	0	30	0	71	0	0	0	0	0.015	235	132	0	0
94-78-0	Phenazopyridine	Analgesic	Method 1	0	44	0	111	0	0	0	0	0.013	0	0	0	0
634-03-7	Phendimetrazine	Cardiovascular Care	Method 1	0	44	0	111	0	0	0	0	0.031	0	0	0	0
50-33-9	Phenylbutazone	NSAID	Method 2 positive	0	30	0	64	0	0	0	0	0.01	606	210	22	7
4775-80-8	Phenylmercapturic acid	Biomarker of benzene exposure	Method 2 positive	0	30	0	71	0	0	0	0	0.019	0	0	0	0
57-41-0	Phenytoin	Anticonvulsant	Method 1	0	44	0	111	0	0	0	0	0.188	703	317	18	5
51-03-6	Piperonyl butoxide*	Pesticide	Method 1	7	44	7	109	0.00236	0.00931	0.00633	0.0059	0.02	835	444	116	51
36322-90-4	Piroxicam	NSAID	Method 2 positive	0	30	0	71	0	0	0	0	0.033	235	130	6	1
147511-69-1	Pitavastatin	Anticholesteremic	Method 2 positive	0	30	0	71	0	0	0	0	0.02	0	0	0	0
346-18-9	Polythiazide	Diuretic	Method 2 negative	0	37	0	87	0	0	0	0	0.036	235	132	14	9
50-24-8	Prednisolone	Analgesic	Method 1	0	44	0	111	0	0	0	0	0.15	413	201	21	10
53-03-2	Prednisone	Analgesic	Method 1	0	44	0	111	0	0	0	0	0.168	673	304	39	22
148553-50-8	Pregabalin	Anticonvulsant	Method 2 positive	9	30	12	71	0.0157	0.115	0.0328	0.0426	0.141	79	36	1	1
57-66-9	Probenecid	Antigout	Method 2 positive	3	30	3	71	0.0143	1.99	0.0146	0.673	0.309	403	203	2	2
6620-60-6	Proglumide	Antacid	Method 2 positive	0	26	0	56	0	0	0	0	0.147	235	132	0	0
60-87-7	Promethazine	Antihistamine	Method 1	0	44	0	111	0	0	0	0	0.08	235	132	65	29
469-62-5	Propoxyphene	Analgesic	Method 1	0	44	0	111	0	0	0	0	0.017	0	0	0	0
525-66-6	Propranolol	Stimulant	Method 1	5	44	7	111	0.00274	0.0171	0.0066	0.00848	0.026	0	0	0	0
90-82-4 + 299-42-3	Pseudoephedrine + Ephedrine	Stimulant	Method 1	20	44	30	111	0.0006	0.0452	0.00426	0.00899	0.011	0	0	0	0
111974-69-7	Quetiapine	Antipsychotic	Method 2 positive	1	30	1	71	0.00484	0.00484	0.00484	0.00484	0.009	235	132	6	1
130-95-0	Quinine	Antimalarial	Method 1	4	44	4	111	0.00573	0.0179	0.0101	0.011	0.08	235	132	10	0
58955-93-4	rac-10,11-Dihydro-10,11-dihydroxy carbamazepine	Antiepileptic	Method 2 positive	17	30	28	71	0.00691	0.367	0.0461	0.0752	0.379	0	0	0	0
53660-23-4	rac-5-Hydroxyvalproic acid	Degradate	Method 2 negative	0	37	0	87	0	0	0	0	0.3	0	0	0	0
53716-49-7	rac-Carprofen (Carprofen)	NSAID	Method 2 negative	0	37	0	87	0	0	0	0	0.06	235	132	6	2
90055-55-3	rac-Clopidogrel carboxylic acid	Degradate	Method 2 positive	6	30	7	71	0.0101	0.0835	0.0158	0.0326	0.285	0	0	0	0
135308-74-6	rac-N,O-Didesmethyl venlafaxine	Degradate	Method 2 positive	11	30	11	71	0.0139	0.156	0.025	0.0414	0.029	0	0	0	0
84449-90-1	Raloxifene	Estrogen inhibitor	Method 1	0	44	0	111	0	0	0	0	0.08	235	132	138	65
66357-35-5	Ranitidine	Antacid	Method 1	22	44	38	111	0.01	0.191	0.0458	0.0602	0.192	399	205	8	2
106266-06-2	Risperidone	Antipsychotic	Method 2 positive	0	30	0	71	0	0	0	0	0.007	235	132	12	7
287714-41-4	Rosuvastatin	Anticholesteremic	Method 2 positive	0	30	0	71	0	0	0	0	0.27	0	0	0	0
81-07-2	Saccharin	Artificial Sweetener	Method 2 negative	14	37	18	87	0.013	0.935	0.436	0.422	0.222	400	210	4	0
69-72-7	Salicylic acid	NSAID	Method 2 negative	14	37	17	87	0.0475	0.9	0.138	0.211	0.139	400	210	7	0
79617-96-2	Sertraline	Antidepressant	Method 1	1	44	1	111	0.00326	0.00326	0.00326	0.00326	0.016	0	0	0	0
139755-83-2	Sildenafil	Erectile dysfunction	Method 2 positive	1	30	1	71	0.00525	0.00525	0.00525	0.00525	0.009	0	0	0	0
121009-77-6	Simvastatin acid	Anticholesteremic	Method 2 negative	0	30	0	71	0	0	0	0	0.081	0	0	0	0
486460-32-6	Sitagliptin	Antihyperglycemic	Method 1	27	44	55	111	0.00316	0.455	0.0246	0.0481	0.097	0	0	0	0
56038-13-2	Sucralose	Artificial Sweetener	Method 2 negative	23	35	49	83	0.632	30.9	2.78	4.74	1.83	398	201	3	0
122-11-2	Sulfadimethoxine	Antibiotic	Method 1	2	44	3	111	0.00364	0.0078	0.00728	0.00624	0.065	235	132	0	0
144-82-1	Sulfamethizole	Antibiotic	Method 1	0	44	0	111	0	0	0	0	0.104	211	115	4	1
723-46-6	Sulfamethoxazole	Antibiotic	Method 1	33	44	78	111	0.00271	0.624	0.0317	0.0735	0.026	235	132	3	0
38194-50-2	Sulindac	NSAID	Method 2 positive	0	30	0	71	0	0	0	0	0.023	374	184	37	16
103628-46-2	Sumatriptan	Migraine medication	Method 2 positive	1	30	1	71	0.00472	0.00472	0.00472	0.00472	0.048	235	132	0	0
171596-29-5	Tadalafil	Erectile dysfunction	Method 2 positive	0	30	0	71	0	0	0	0	0.024	211	115	8	3
10540-29-1	Tamoxifen	Chemotherapeutic	Method 1	0	44	0	111	0	0	0	0	0.27	722	341	302	138
846-50-4	Temazepam	Antidepressant	Method 1	2	44	2	111	0.0289	0.035	0.032	0.032	0.018	235	131	19	6
58-55-9	Theophylline	Asthma Relief	Method 1	0	44	0	111	0	0	0	0	0.08	645	274	12	5
148-79-8	Thiabendazole	Anthelmintic	Method 1	10	44	10	111	0.00054	0.00484	0.00314	0.00269	0.011	830	431	59	31
76-75-5	Thiopental	Barbituate	Method 2 negative	0	37	0	87	0	0	0	0	0.292	0	0	0	0
51-48-9	Thyroxine	Thyroid Hormone	Method 2 negative	0	30	0	66	0	0	0	0	1.53	376	186	38	16
186691-13-4	Tiotropium	Asthma Relief	Method 1	0	44	0	111	0	0	0	0	0.2	0	0	0	0
64-77-7	Tolbutamide	Antihyperglycemic	Method 2 positive	3	30	3	71	0.0772	0.273	0.141	0.164	0.036	406	205	0	0
13710-19-5	Tolfenamic acid	NSAID	Method 2 positive	0	30	0	71	0	0	0	0	0.035	211	115	42	17
26171-23-3	Tolmetin	NSAID	Method 2 positive	1	30	1	71	0.0385	0.0385	0.0385	0.0385	0.028	0	0	0	0
29385-43-1	Tolyltriazole*	Corrosion Inhibitor	Method 1	39	44	88	111	0.0329	6.69	0.264	0.792	0.08	401	206	22	7
97240-79-4	Topiramate	Anticonvulsant	Method 2 negative	9	37	11	87	0.0837	0.375	0.202	0.225	0.103	401	199	10	1
56211-40-6	Torsemide	Diuretic	Method 2 positive	0	30	0	71	0	0	0	0	0.017	235	132	1	0
27203-92-5	Tramadol	Analgesic	Method 1	35	44	82	111	0.00115	0.137	0.0195	0.0297	0.015	3	0	0	0
396-01-0	Triamterene	Cardiovascular Care	Method 1	28	44	58	111	0.00043	0.064	0.00321	0.00667	0.0052	243	137	63	32
133-67-5	Trichlormethiazide	Diuretic	Method 2 negative	0	37	0	87	0	0	0	0	0.101	235	132	1	0
101-20-2	Triclocarban	Biocide	Method 2 negative	0	37	0	87	0	0	0	0	0.017	696	317	204	93
3380-34-5	Triclosan	Biocide	Method 2 negative	0	37	0	87	0	0	0	0	0.155	926	501	352	168
738-70-5	Trimethoprim	Antibiotic	Method 1	26	44	54	111	0.00082	0.135	0.00784	0.0166	0.019	235	130	8	0
124832-26-4	Valacyclovir	Antiviral	Method 1	0	44	0	111	0	0	0	0	0.163	0	0	0	0
137862-53-4	Valsartan	Antihypertensive	Method 2 positive	15	30	30	71	0.0013	0.0966	0.0187	0.0243	0.01	79	36	0	0
71109-09-6	Vedaprofen	NSAID	Method 2 positive	0	30	0	71	0	0	0	0	0.05	79	36	4	2
93413-69-5	Venlafaxine	Antidepressant	Method 1	33	44	73	111	0.00166	0.285	0.0122	0.0256	0.0052	235	132	1	0
52-53-9	Verapamil	Cardiovascular Care	Method 1	0	44	0	111	0	0	0	0	0.14	211	115	33	19
163521-12-8	Vilazodone	Antidepressant	Method 2 positive	0	30	0	71	0	0	0	0	0.01	0	0	0	0
163521-19-5	Vilazodone carboxylic acid	Antidepressant	Method 2 positive	0	30	0	71	0	0	0	0	0.018	0	0	0	0
81-81-2	Warfarin	Cardiovascular Care	Method 1	3	44	3	111	0.00128	0.00398	0.00357	0.00294	0.006	644	273	24	9
139110-80-8	Zanamivir	Antiviral	Method 2 positive	0	26	0	56	0	0	0	0	0.31	211	115	0	0
30516-87-1	Zidovudine	Antiviral	Method 2 negative	0	37	0	87	0	0	0	0	0.355	637	270	11	1
43200-80-2	Zopiclone	Antiinsomnia	Method 2 positive	0	30	0	71	0	0	0	0	0.329	0	0	0	0

## Sheet: Table SI-3 Reporting Limits M2
Table SI-3. Reporting limits and operational ranges associated with positive and negative Method 2 pharmaceutical analytes. Chemicals in green were reported regularly; chemicals in yellow were reported as estimates. Operational ranges, interim reporting limits, and method reporting limits are in units of nanograms per liter.
Pharmaceutical	Method 2 Analysis Electrospray Ionization Mode	Operational Range, in nanograms per liter	Interim Reporting Limit (IRL; detemined using EPA MDL determination method; Environmental Protection Agency (2005))	Method Reporting Limit (RL, determined using procedure of Williams et al. (2015))	Reporting Guidance
10-Chloro carbamazepine	Positive	20 - 8,000	153.065	66.5469	Normal
10,11-Dihydro-10-hydroxy carbamazepine	Positive	20 - 8,000	93.1634	51.2246	Normal
1H-Benzotriazole (Benzotriazole)	Positive	20 - 8,000	93.7426	76.8379	Normal
4-Methyl-1H-benzotriazole	Positive	40 - 8,000	23.3754	25.7409	Estimate
5-Methyl-1H-benzotriazole	Positive	80 - 8,000	49.8158	16.5209	Estimate
9-Hydroxyrespiridone	Positive	5 - 8,000	5.3038	21.5714	Normal
Aceclofenac	Positive	5 - 8,000	156.566	11.4365	Normal
alpha-Hydroxyalprazolam	Positive	5 - 8,000	24.1751	20.0889	Normal
Amlodipine	Positive	10 - 8,000	7.6892	21.1962	Estimate
Aripiprazole	Positive	20 - 8,000	24.5882	16.2641	Normal
Atorvastatin	Positive	40 - 8,000	93.6013	65.8749	Normal
Bezafibrate	Positive	20 - 8,000	10.3488	15.455	Normal
Bumetanide	Positive	5 - 8,000	159.819	11.8469	Normal
Cerivastatin	Positive	5 - 8,000	158.404	10.929	Normal
Cetirizine	Positive	5 - 8,000	156.414	4.71597	Normal
Cilostazol	Positive	5 - 8,000	149.893	2.85749	Normal
Clindamycin	Positive	5 - 8,000	163.611	3.14741	Normal
Clobazam	Positive	5 - 8,000	6.1739	10.9676	Normal
Clopamide	Positive	20 - 8,000	150.689	32.106	Normal
Clopidogrel	Positive	5 - 8,000	23.4674	2.47722	Normal
Clotrimazole	Positive	40 - 8,000	43.3735	11.0425	Normal
Clozapine	Positive	20 - 8,000	23.3262	3.77019	Normal
Cortisone	Positive	20 - 8,000	6.4218	16.4275	Normal
Cyclophosphamide	Positive	10 - 8,000	164.132	4.15727	Normal
Desacetyl Diltiazem	Positive	20 - 8,000	7.1121	4.5298	Normal
Dexamethasone	Positive	10 - 8,000	152.103	11.4167	Normal
Dipyrone	Positive	20 - 8,000	399.811	27.6341	Estimate
Eltenac	Positive	20 - 8,000	23.3479	191.748	Normal
Enalaprilat	Positive	5 - 8,000	6.1279	4.90506	Normal
Enalipril	Positive	5 - 8,000	150.27	14.2305	Normal
Ethacrynic Acid	Positive	80 - 8,000	138.429	127.722	Normal
Etodolac	Positive	5 - 8,000	44.1272	3.38635	Normal
Fentanyl	Positive	5 - 8,000	6.3157	5.5244	Estimate
Finaseride	Positive	5 - 8,000	160.984	7.47136	Normal
Flecainide	Positive	5 - 8,000	163.596	9.27517	Normal
Flunixin	Positive	10 - 8,000	161.685	17.4515	Normal
Gliclazide	Positive	20 - 8,000	405.632	17.4515	Estimate
Glimepiride	Positive	5 - 8,000	166.769	28.4209	Normal
Griseofulvin	Positive	80 - 8,000	124.775	17.3962	Normal
Guaiacol glycerol ether	Positive	40 - 8,000	157.443	79.0713	Normal
Hydroxybuproprion	Positive	40 - 8,000	32.3842	10.3639	Normal
Indapamide	Positive	20 - 8,000	22.5779	9.80399	Normal
Indomethacin	Positive	5 - 8,000	45.5284	11.0923	Normal
Iopamidol	Positive	5 - 8,000	288.385	12.1629	Normal
Irbesartan	Positive	20 - 8,000	163.201	8.04855	Normal
Ketamine	Positive	5 - 8,000	5.89	14.5036	Normal
Ketoprofen	Positive	40 - 8,000	4.1895	129.589	Normal
Ketorolac	Positive	5 - 8,000	19.606	3.51561	Normal
Lamotrigine	Positive	40 - 8,000	409.002	72.6638	Normal
Lamotrigine-N-2-beta-D-glucuronide	Positive	20 - 8,000	6.0502	4.92775	Normal
Levetiracetam	Positive	200 - 80,000	807.221	322.657	Estimate
Levofloxacin	Positive	200 - 80,000	92.2399	761.21	Estimate
Lincomycin	Positive	20 - 8,000	7.3418	233.283	Normal
Lisinopril	Positive	80 - 8,000	96.9216	31.2587	Normal
Lorazepam	Positive	5 - 8,000	20.5443	4.58831	Normal
Losartan	Positive	40 - 8,000	6.3893	12.1558	Normal
Meclofenamic acid	Positive	5 - 8,000	163.121	32.2143	Normal
Mefenamic acid	Positive	40 - 8,000	153.366	317.62	Normal
Meloxicam	Positive	5 - 8,000	153.972	8.99955	Normal
Meperidine	Positive	5 - 8,000	160.248	6.59001	Normal
Methazolamide	Positive	5 - 8,000	103.231	116.382	Estimate
Methylisothiazolinone	Positive	140 - 8,000	147.084	143.755	Estimate
Miconazole	Positive	20 - 8,000	6.249	49.9884	Estimate
Mirtazepine	Positive	5 - 8,000	20.326	3.74836	Normal
Mometasone (also contains mometasone furoate impurity G)	Positive	80 - 8,000	214.125	63.9917	Estimate
Mycophenolic Acid	Positive	10 - 8,000	163.84	18.0144	Normal
N-Desmethylcitalopram	Positive	40 - 8,000	23.156	19.2137	Normal
N-Desmethylclozapine	Positive	80 - 8,000	39.4972	19.8727	Normal
Naproxen	Positive	5 - 8,000	9.8906	80	Normal
Niflumic Acid	Positive	20 - 8,000	24.3079	32.9795	Normal
Nimodipine	Positive	40 - 8,000	165.408	8.09398	Normal
Nitrazepam	Positive	5 - 8,000	6.4822	8.49107	Normal
Nitrendipine	Positive	20 - 8,000	37.8003	23.0162	Normal
Norfentanyl	Positive	20 - 8,000	6.0821	6.0821	Normal
Norketamine	Positive	40 - 8,000	161.106	88.9802	Normal
Norpropoxyphene	Positive	140 - 8,000	343.357	144.818	Estimate
Norquetiapine	Positive	20 - 8,000	161.505	9.77802	Normal
Orphenadrine	Positive	40 - 8,000	21.2867	81.9767	Normal
Oxaprozin	Positive	5 - 8,000	43.9434	2.46272	Normal
Oxcarbazepine	Positive	5 - 8,000	176.228	6.13054	Normal
Oxyphenbutazone	Positive	40 - 8,000	159.439	13.012	Estimate
Perindopril	Positive	5 - 8,000	195.121	7.69229	Normal
Phenylbutazone	Positive	20 - 8,000	70.0495	5.31931	Normal
Phenylmercapturic acid	Positive	10 - 8,000	164.542	9.85154	Estimate
Piroxicam	Positive	5 - 8,000	6.2848	16.857	Normal
Pitavastatin	Positive	20 - 8,000	158.621	10.2336	Normal
Pregabalin	Positive	20 - 8,000	102.498	70.8497	Normal
Probenecid	Positive	5 - 8,000	169.616	154.526	Normal
Proglumide	Positive	10 - 8,000	39.7478	73.6968	Normal
Quetiapine	Positive	5 - 8,000	22.8695	4.98918	Normal
rac-10,11-Dihydro-10,11-dihydroxy carbamazepine	Positive	10 - 8,000	140.707	189.52	Normal
rac-Clopidogrel carboxylic acid	Positive	20 - 8,000	5.9057	142.65	Estimate
rac-N,O-Didesmethyl venlafaxine	Positive	20 - 8,000	151.954	14.7945	Estimate
Risperidone	Positive	5 - 8,000	6.0193	3.65622	Normal
Rosuvastatin	Positive	5 - 8,000	135.282	135.282	Normal
Sildenafil	Positive	80 - 8,000	22.9349	4.84162	Normal
Sulindac	Positive	10 - 8,000	164.305	11.8999	Normal
Sumatriptan	Positive	20 - 8,000	144.849	24.2102	Normal
Tadalafil	Positive	5 - 8,000	155.895	12.2695	Normal
Tolbutamide	Positive	10 - 8,000	163.062	18.2613	Normal
Tolfenamic acid	Positive	20 - 8,000	160.791	17.9807	Estimate
Tolmetin	Positive	10 - 8,000	5.5917	14.378	Normal
Torsemide	Positive	10 - 8,000	162.533	8.72749	Normal
Valsartan	Positive	5 - 8,000	163.919	5.00599	Normal
Vedaprofen	Positive	20 - 8,000	200.083	25.2884	Normal
Vilazodone	Positive	40 - 8,000	168.812	5.23944	Normal
Vilazodone carboxylic acid	Positive	5 - 8,000	44.5976	9.41587	Normal
Zanamivir	Positive	5 - 8,000	155.195	155.195	Estimate
Zopiclone	Positive	5 - 8,000	164.551	164.551	Estimate
Acesulfame	Negative	40 - 8,000	79.9933	23.1711	Estimate
Acetohexamide	Negative	5 - 8,000	87.5479	91.8665	Normal
Asperuloside	Negative	140 - 80,000	227.619	359.652	Estimate
Bendroflumethiazide	Negative	80 - 8,000	37.1112	16.0182	Normal
Benzthiazide	Negative	10 - 8,000	43.41	23.1446	Estimate
Bisphenol A	Negative	140 - 8,000	127.476	78.055	Estimate
Butabarbital	Negative	200 - 80,000	208.057	208.057	Estimate
Butalbital	Negative	40 - 80,000	134.459	134.459	Estimate
Celecoxib	Negative	5 - 8,000	50.1	10.5878	Normal
Chloramphenicol	Negative	40 - 8,000	77.4165	77.4165	Normal
Chlorothiazide	Negative	80 - 8,000	23.6315	20.0443	Estimate
Chloroxylenol	Negative	40 - 80,000	129.47	121.52	Normal
Chlorpropamide	Negative	10 - 8,000	43.9988	17.2037	Normal
Chlorthalidone	Negative	80 - 8,000	116.159	228.442	Normal
Cyclamate	Negative	40 - 8,000	77.6903	74.6867	Estimate
Cyclopenthiazide	Negative	80 - 8,000	111.448	129.223	Normal
Cyclothiazide	Negative	40 - 8,000	90.8192	90.8192	Estimate
Dichlorphenamide	Negative	140 - 8,000	72.0917	113.233	Estimate
Diclofenac	Negative	80 - 80,000	75.9689	93.3855	Normal
Efavirenz	Negative	10 - 8,000	11.6957	30.6058	Normal
Fipronil	Negative	20 - 8,000	50.0915	3.8695	Normal
Florfenicol	Negative	140 - 8,000	84.2212	185.487	Estimate
Flutamide	Negative	5 - 8,000	26.0026	3.91058	Normal
Furosemide	Negative	40 - 8,000	103.563	102.772	Estimate
Gemfibrozil	Negative	80 - 8,000	23.5092	17.2326	Normal
Hydrochlorothiazide	Negative	5 - 8,000	51.7397	28.0386	Normal
Hydroflumethiazide	Negative	10 - 8,000	44.9545	15.5777	Normal
Ibuprofen	Negative	1400 - 80,000	468.514	468.514	Estimate
Lovastatin acid	Negative	40 - 8,000	44.5283	44.5283	Estimate
Mecoprop	Negative	80 - 8,000	47.8243	85.8503	Normal
Methyclothiazde	Negative	20 - 8,000	45.042	16.1978	Normal
Meticrane	Negative	80 - 8,000	125.544	125.544	Normal
Niclosamide	Negative	5 - 8,000	25.5006	7.31493	Normal
Nimesulide	Negative	20 - 8,000	41.0628	41.0628	Estimate
Pentobarbital	Negative	140 - 80,000	145.074	145.074	Normal
Polythiazide	Negative	40 - 8,000	18.3817	18.3817	Normal
rac-5-Hydroxyvalproic acid	Negative	80 - 80,000	150.07	150.07	Normal
rac-Carprofen (Carprofen)	Negative	40 - 8,000	84.3424	30.048	Normal
Saccharin	Negative	80 - 8,000	179.044	111.317	Estimate
Salicylic acid	Negative	40 - 8,000	81.2444	69.7026	Normal
Simvastatin acid	Negative	10 - 8,000	40.5091	40.5091	Estimate
Sucralose	Negative	200 - 8,000	917.227	917.227	Estimate
Thiopental	Negative	80 - 80,000	146.406	146.406	Estimate
Thyroxine	Negative	40 - 8,000	763.485	763.485	Estimate
Topiramate	Negative	20 - 8,000	14.0881	51.8444	Normal
Trichlormethiazide	Negative	40 - 8,000	90.0926	50.7215	Normal
Triclocarban	Negative	20 - 8,000	22.9351	8.83943	Normal
Triclosan	Negative	80 - 8,000	23.1095	77.619	Estimate
Zidovudine	Negative	200 - 80,000	760.288	177.989	Estimate

## Sheet: Table SI-4 Blank sample detect
Table SI-4. Blank sample results collected in Great Lakes tributaries, October 2017-September 2018. All concentration values are listed in micrograms per liter (ug/L). Reporting Level (RL) was obtained from the USGS National Water Quality Laboratory. [CAS = Chemical Abstract Services number, SiteID = USGS site number, Blank remark code E = estimate]
CAS	Chemical	SiteID	Sample Date	Blank Concentration	Blank Remark	RL
76-42-6	Oxycodone	04231600	2018-07-10	0.0007594		0.025
54-11-5	Nicotine	04231600	2018-07-10	0.0089072	E	0.058
54-11-5	Nicotine	04163060	2018-06-28	0.0140256	E	0.058
54-11-5	Nicotine	04027000	2018-07-10	0.0231606	E	0.058
69-72-7	Salicylic acid	04027000	2017-11-08	0.0531128		0.139

## Sheet: Table SI-5 Duplicate samples
Table SI-5. Duplicate sample results for samples collected in Great Lakes tributaries, October 2017-September 2018. All concentration values are listed in micrograms per liter (ug/L). Reporting Level (RL) was obtained from the USGS National Water Quality Laboratory (NWQL). Relative percent difference (RPD) and the absolute value of the RPD (absRPD) were calculated for comparisons with at least on…
CAS	Chemical	SiteID	Sample Date	Regular Concentration	Regular Remark	Duplicate Concentration	DuplicateRemark	RL	RPD	absRPD	Chemical Detected In
42399-40-6	Desacetyl Diltiazem	04193500	2018-02-14	0.0040677	V	0.0040731	V	0.009	-0.132665	0.132665	Both Samples
81-07-2	Saccharin	04208503	2018-07-23	0.598071	E	0.599021	E	0.222	-0.158651	0.158651	Both Samples
60166-93-0	Iopamidol	04164420	2018-06-28	0.0890316		0.0891823	E	0.024	-0.169123	0.169123	Both Samples
357399-43-0	Hydroxybuproprion	04208000	2018-07-23	0.0184242		0.018373		0.02	0.278282	0.278282	Both Samples
148553-50-8	Pregabalin	04165500	2018-02-13	0.0341807		0.0342811		0.141	-0.293302	0.293302	Both Samples
114798-26-4	Losartan	04206000	2018-07-23	0.0168905		0.0168372		0.024	0.316061	0.316061	Both Samples
58955-93-4	rac-10,11-Dihydro-10,11-dihydroxy carbamazepine	04193500	2018-02-14	0.0481002		0.0479356		0.379	0.342789	0.342789	Both Samples
133310-19-7	Lamotrigine-N-2-beta-D-glucuronide	04195500	2018-02-14	0.0438082		0.0440302		0.009	-0.505474	0.505474	Both Samples
69-72-7	Salicylic acid	04208503	2018-07-23	0.444572		0.447085		0.139	-0.563737	0.563737	Both Samples
76547-98-3	Lisinopril	04208503	2018-04-18	0.0381662		0.0383885		0.062	-0.580761	0.580761	Both Samples
33665-90-6	Acesulfame	04119400	2018-02-14	0.379552	E	0.376744	E	0.046	0.742805	0.742805	Both Samples
113665-84-2	Clopidogrel	04165500	2018-02-13	0.0110146	I	0.0109303	I	0.004	0.768288	0.768288	Both Samples
357399-43-0	Hydroxybuproprion	04166500	2018-06-25	0.0192541		0.0194052		0.02	-0.781701	0.781701	Both Samples
60166-93-0	Iopamidol	04163060	2018-06-28	0.528255		0.532529		0.024	-0.805838	0.805838	Both Samples
29878-31-7	4-Methyl-1H-benzotriazole*	04193500	2018-02-14	0.726476	E	0.720329	E	0.033	0.849721	0.849721	Both Samples
114798-26-4	Losartan	04165500	2018-02-13	0.0555818		0.0551105		0.024	0.85155	0.85155	Both Samples
148553-50-8	Pregabalin	04208000	2018-02-06	0.0315052		0.0317838		0.141	-0.880406	0.880406	Both Samples
58-93-5	Hydrochlorothiazide	04113050	2018-06-26	0.0760372		0.0753138		0.056	0.955924	0.955924	Both Samples
42399-40-6	Desacetyl Diltiazem	04165500	2018-06-26	0.0064616		0.0063878		0.009	1.14869	1.14869	Both Samples
33665-90-6	Acesulfame	04092750	2018-04-17	0.243374	E	0.246301	E	0.046	-1.19557	1.19557	Both Samples
29331-92-8	10,11-Dihydro-10-hydroxy carbamazepine	04161908	2018-06-26	0.193294		0.190986		0.102	1.2011	1.2011	Both Samples
120068-37-3	Fipronil*	04095090	2018-02-06	0.0074049	V	0.0073153	V	0.007	1.21737	1.21737	Both Samples
54143-55-4	Flecainide	04195000	2018-04-19	0.006799	V	0.006883	V	0.018	-1.22789	1.22789	Both Samples
148553-50-8	Pregabalin	04206250	2018-04-03	0.0367372		0.0372076		0.141	-1.2723	1.2723	Both Samples
42399-40-6	Desacetyl Diltiazem	04161908	2018-06-26	0.0079618		0.008065		0.009	-1.28784	1.28784	Both Samples
29331-92-8	10,11-Dihydro-10-hydroxy carbamazepine	412226081344500	2018-04-03	0.0162008		0.0164108		0.102	-1.28789	1.28789	Both Samples
33665-90-6	Acesulfame	04195500	2018-07-24	0.564748	E	0.57224	E	0.046	-1.3178	1.3178	Both Samples
29878-31-7	4-Methyl-1H-benzotriazole*	04167150	2018-04-04	0.324415	E	0.31975	E	0.033	1.44826	1.44826	Both Samples
58-94-6	Chlorothiazide	04193500	2017-11-07	0.0252343	E	0.0256088	E	0.04	-1.47316	1.47316	Both Samples
42399-40-6	Desacetyl Diltiazem	04163060	2018-06-28	0.0143635		0.0141496		0.009	1.50036	1.50036	Both Samples
56038-13-2	Sucralose	04119400	2018-04-17	0.839672	E	0.853564	E	1.83	-1.64098	1.64098	Both Samples
81-07-2	Saccharin	04208000	2018-04-18	0.421255	E	0.413975	E	0.222	1.74326	1.74326	Both Samples
95-14-7	1,2,3-Benzotriazole*	412226081344500	2018-07-23	1.33493		1.31117		0.051	1.79581	1.79581	Both Samples
58-94-6	Chlorothiazide	412226081344500	2018-07-23	0.0715488	E	0.0701037	E	0.04	2.04035	2.04035	Both Samples
83881-51-0	Cetirizine	04194400	2018-07-24	0.115397		0.112928		0.009	2.16271	2.16271	Both Samples
58955-93-4	rac-10,11-Dihydro-10,11-dihydroxy carbamazepine	04206000	2018-04-03	0.0069099		0.0070623		0.379	-2.18147	2.18147	Both Samples
42399-40-6	Desacetyl Diltiazem	04195000	2018-04-19	0.003785	V	0.0038691	V	0.009	-2.19752	2.19752	Both Samples
95-14-7	1,2,3-Benzotriazole*	04195000	2018-04-19	0.0724269		0.0740771		0.051	-2.25277	2.25277	Both Samples
22204-53-1	Naproxen	04208000	2018-02-06	0.31619		0.308766		0.16	2.37585	2.37585	Both Samples
114798-26-4	Losartan	04166500	2018-02-13	0.0084995		0.0082978		0.024	2.40158	2.40158	Both Samples
83881-51-0	Cetirizine	04206000	2018-04-03	0.0053482		0.0052206		0.009	2.41465	2.41465	Both Samples
29331-92-8	10,11-Dihydro-10-hydroxy carbamazepine	04157005	2018-06-26	0.0674411		0.0690965		0.102	-2.42483	2.42483	Both Samples
29878-31-7	4-Methyl-1H-benzotriazole*	04165500	2017-11-01	0.790126	E	0.809677	E	0.033	-2.44425	2.44425	Both Samples
42399-40-6	Desacetyl Diltiazem	04208503	2018-04-18	0.0013808		0.0013465		0.009	2.51531	2.51531	Both Samples
54143-55-4	Flecainide	04093503	2018-04-16	0.0080539	V	0.0082721	V	0.018	-2.67304	2.67304	Both Samples
83881-51-0	Cetirizine	412226081344500	2018-07-23	0.0672731		0.0654519		0.009	2.74432	2.74432	Both Samples
114798-26-4	Losartan	04119400	2018-02-14	0.0148613		0.0144554		0.024	2.76907	2.76907	Both Samples
83881-51-0	Cetirizine	04193500	2017-11-07	0.0108708		0.010561		0.009	2.89103	2.89103	Both Samples
56038-13-2	Sucralose	413459087081301	2018-04-16	2.78282	E	2.70209	E	1.83	2.94377	2.94377	Both Samples
22204-53-1	Naproxen	04206000	2018-04-03	0.329251		0.319651		0.16	2.95882	2.95882	Both Samples
29878-31-7	4-Methyl-1H-benzotriazole*	04163060	2018-04-05	3.28884	E	3.19256	E	0.033	2.971	2.971	Both Samples
33665-90-6	Acesulfame	04161908	2018-06-26	0.883656	E	0.857118	E	0.046	3.049	3.049	Both Samples
83881-51-0	Cetirizine	04093503	2018-04-16	0.0230749		0.0237907		0.009	-3.05469	3.05469	Both Samples
95-14-7	1,2,3-Benzotriazole*	04157005	2018-06-26	0.154685		0.159484		0.051	-3.05473	3.05473	Both Samples
93-65-2	Mecoprop*	04087141	2018-05-09	0.397265		0.409831		0.171	-3.11373	3.11373	Both Samples
54143-55-4	Flecainide	04208000	2018-02-06	0.0035649		0.0036825		0.018	-3.2453	3.2453	Both Samples
83881-51-0	Cetirizine	04163060	2018-06-28	0.0300096		0.0310104		0.009	-3.28024	3.28024	Both Samples
24280-93-1	Mycophenolic Acid	04195000	2018-04-19	0.0247818		0.0256231		0.036	-3.33817	3.33817	Both Samples
81-07-2	Saccharin	04206250	2018-07-23	0.456908	E	0.472834	E	0.222	-3.42585	3.42585	Both Samples
58-94-6	Chlorothiazide	04208503	2018-04-18	0.0089594	E	0.0086516	E	0.04	3.49554	3.49554	Both Samples
56038-13-2	Sucralose	04206250	2018-04-03	2.25	E	2.1724	E	1.83	3.50913	3.50913	Both Samples
18323-44-9	Clindamycin	04208000	2018-02-06	0.0045067		0.0043507		0.006	3.52248	3.52248	Both Samples
42399-40-6	Desacetyl Diltiazem	04194400	2018-04-18	0.0044617	V	0.0046233	V	0.009	-3.55751	3.55751	Both Samples
18323-44-9	Clindamycin	04206250	2018-04-03	0.0027011		0.0027997		0.006	-3.58493	3.58493	Both Samples
58955-93-4	rac-10,11-Dihydro-10,11-dihydroxy carbamazepine	04206250	2018-04-03	0.0235532		0.0227147		0.379	3.62454	3.62454	Both Samples
83881-51-0	Cetirizine	04194310	2018-07-24	0.0096363		0.0099976		0.009	-3.68037	3.68037	Both Samples
56038-13-2	Sucralose	04095090	2018-04-16	2.84137	E	2.94883	E	1.83	-3.71187	3.71187	Both Samples
83881-51-0	Cetirizine	04208000	2018-02-06	0.0332401		0.0345005		0.009	-3.72125	3.72125	Both Samples
56038-13-2	Sucralose	04167150	2018-06-25	1.25593	E	1.20931	E	1.83	3.78231	3.78231	Both Samples
83881-51-0	Cetirizine	04206250	2018-04-03	0.0144286		0.0138758		0.009	3.90611	3.90611	Both Samples
136-85-6	5-Methyl-1H-benzotriazole*	04163060	2018-04-05	0.371937	E	0.35713	E	0.043	4.06187	4.06187	Both Samples
33665-90-6	Acesulfame	04195500	2018-02-14	2.43641	E	2.33758	E	0.046	4.14008	4.14008	Both Samples
56038-13-2	Sucralose	04195500	2018-07-24	11.6219	E	11.1477	E	1.83	4.16513	4.16513	Both Samples
42399-40-6	Desacetyl Diltiazem	04119400	2018-06-27	0.0060001		0.0057517		0.009	4.22744	4.22744	Both Samples
18323-44-9	Clindamycin	04195500	2018-02-14	0.0060756	I	0.0058238	I	0.006	4.23215	4.23215	Both Samples
58955-93-4	rac-10,11-Dihydro-10,11-dihydroxy carbamazepine	04194310	2018-07-24	0.0456253		0.0476602		0.379	-4.36274	4.36274	Both Samples
58-94-6	Chlorothiazide	04157005	2017-11-06	0.0116744	E	0.0111675	E	0.04	4.43833	4.43833	Both Samples
58-94-6	Chlorothiazide	04086265	2018-05-12	0.0255376	E	0.0267032	E	0.04	-4.46241	4.46241	Both Samples
58-93-5	Hydrochlorothiazide	04087170	2018-05-03	0.0453264		0.0474079		0.056	-4.48917	4.48917	Both Samples
58-93-5	Hydrochlorothiazide	413459087081301	2018-07-10	0.156026		0.149161		0.056	4.49862	4.49862	Both Samples
56038-13-2	Sucralose	04095090	2018-02-06	4.12152	E	4.31349	E	1.83	-4.55177	4.55177	Both Samples
113665-84-2	Clopidogrel	04163060	2018-06-28	0.0115188	I	0.0120607		0.004	-4.59637	4.59637	Both Samples
137862-53-4	Valsartan	04208000	2018-07-23	0.0185424		0.0177021		0.01	4.63684	4.63684	Both Samples
54143-55-4	Flecainide	04095090	2018-04-16	0.0078783	V	0.0075179	V	0.018	4.68167	4.68167	Both Samples
42399-40-6	Desacetyl Diltiazem	04195500	2018-07-24	0.0063253		0.0060353		0.009	4.69233	4.69233	Both Samples
42399-40-6	Desacetyl Diltiazem	412226081344500	2018-04-03	0.0022465		0.0021435		0.009	4.69248	4.69248	Both Samples
54143-55-4	Flecainide	04195500	2018-07-24	0.0125802		0.0120011	V	0.018	4.71171	4.71171	Both Samples
114798-26-4	Losartan	04208000	2018-07-23	0.0273729		0.0287127		0.024	-4.7777	4.7777	Both Samples
56038-13-2	Sucralose	04157005	2018-02-12	3.15136	E	3.0034	E	1.83	4.80811	4.80811	Both Samples
83881-51-0	Cetirizine	04208000	2018-07-23	0.0330844		0.0315054		0.009	4.88932	4.88932	Both Samples
58955-93-4	rac-10,11-Dihydro-10,11-dihydroxy carbamazepine	04208000	2018-07-23	0.119519		0.113809		0.379	4.89458	4.89458	Both Samples
58955-93-4	rac-10,11-Dihydro-10,11-dihydroxy carbamazepine	412226081344500	2018-07-23	0.208317		0.218875		0.379	-4.94297	4.94297	Both Samples
56038-13-2	Sucralose	04193500	2018-02-14	1.2361	E	1.299	E	1.83	-4.96237	4.96237	Both Samples
29331-92-8	10,11-Dihydro-10-hydroxy carbamazepine	04206250	2018-07-23	0.18006		0.171211		0.102	5.03827	5.03827	Both Samples
56038-13-2	Sucralose	04193500	2017-11-07	3.73082	E	3.92715	E	1.83	-5.12754	5.12754	Both Samples
18323-44-9	Clindamycin	04163060	2018-04-05	0.0059821	V	0.0056784	V	0.006	5.20904	5.20904	Both Samples
81-07-2	Saccharin	04208503	2018-04-18	0.434014	E	0.457261	E	0.222	-5.21671	5.21671	Both Samples
42399-40-6	Desacetyl Diltiazem	412226081344500	2018-07-23	0.0088698		0.0084147		0.009	5.26599	5.26599	Both Samples
58-94-6	Chlorothiazide	04093503	2018-07-12	0.0233986	E	0.0221956	E	0.04	5.27699	5.27699	Both Samples
113665-84-2	Clopidogrel	04208000	2018-02-06	0.0020682		0.0021806		0.004	-5.29091	5.29091	Both Samples
58-93-5	Hydrochlorothiazide	412226081344500	2018-04-03	0.228996		0.241452		0.056	-5.29558	5.29558	Both Samples
56038-13-2	Sucralose	04208000	2018-07-23	10.5724	E	10.0196	E	1.83	5.36918	5.36918	Both Samples
95-14-7	1,2,3-Benzotriazole*	04157005	2017-11-06	0.0320437		0.0338397		0.051	-5.45206	5.45206	Both Samples
18323-44-9	Clindamycin	04195000	2018-04-19	0.0047163	I	0.0049807	I	0.006	-5.45323	5.45323	Both Samples
95-14-7	1,2,3-Benzotriazole*	04165500	2018-06-26	0.28867		0.304882		0.051	-5.46277	5.46277	Both Samples
18323-44-9	Clindamycin	04206250	2018-07-23	0.0027034		0.0028573		0.006	-5.53527	5.53527	Both Samples
58955-93-4	rac-10,11-Dihydro-10,11-dihydroxy carbamazepine	04087241	2017-11-07	0.0455096		0.0430047		0.379	5.65988	5.65988	Both Samples
33665-90-6	Acesulfame	04163060	2018-06-28	0.168822	E	0.159527	E	0.046	5.66148	5.66148	Both Samples
58-94-6	Chlorothiazide	04113050	2018-06-26	0.0464637	E	0.0492269	E	0.04	-5.77528	5.77528	Both Samples
120068-37-3	Fipronil*	04163060	2018-04-05	0.0095133	I	0.0100796	I	0.007	-5.78067	5.78067	Both Samples
120068-37-3	Fipronil*	04163060	2018-06-28	0.0089325	I	0.0094682		0.007	-5.8226	5.8226	Both Samples
58955-93-4	rac-10,11-Dihydro-10,11-dihydroxy carbamazepine	04161908	2018-06-26	0.0258036		0.0273903		0.379	-5.96572	5.96572	Both Samples
29878-31-7	4-Methyl-1H-benzotriazole*	04194400	2018-07-24	1.3426	E	1.26454	E	0.033	5.98822	5.98822	Both Samples
69-72-7	Salicylic acid	04163060	2018-04-05	0.138321	I	0.146892	I	0.139	-6.01016	6.01016	Both Samples
83881-51-0	Cetirizine	04206250	2018-07-23	0.0503062		0.0534373		0.009	-6.03623	6.03623	Both Samples
113665-84-2	Clopidogrel	04163060	2018-06-28	0.0115188	I	0.0122464		0.004	-6.12324	6.12324	Both Samples
54143-55-4	Flecainide	412226081344500	2018-07-23	0.0079052		0.0074345		0.018	6.13702	6.13702	Both Samples
58-94-6	Chlorothiazide	04165500	2018-06-26	0.0290926	E	0.0309434	E	0.04	-6.16563	6.16563	Both Samples
33665-90-6	Acesulfame	04206250	2018-07-23	3.26885	E	3.48155	E	0.046	-6.30186	6.30186	Both Samples
136-85-6	5-Methyl-1H-benzotriazole*	04195500	2018-02-14	0.076059	E	0.0713943	E	0.043	6.32702	6.32702	Both Samples
56038-13-2	Sucralose	04206250	2018-07-23	13.0582	E	13.914	E	1.83	-6.34567	6.34567	Both Samples
42399-40-6	Desacetyl Diltiazem	04208000	2018-02-06	0.0047129		0.0050281		0.009	-6.47161	6.47161	Both Samples
114798-26-4	Losartan	04194400	2018-07-24	0.0809852		0.0758755		0.024	6.51495	6.51495	Both Samples
90055-55-3	rac-Clopidogrel carboxylic acid	04195500	2018-02-14	0.0148375	E	0.0158429	E	0.285	-6.55402	6.55402	Both Samples
42399-40-6	Desacetyl Diltiazem	04208000	2018-07-23	0.0033084		0.003534		0.009	-6.59418	6.59418	Both Samples
29878-31-7	4-Methyl-1H-benzotriazole*	04208000	2018-07-23	2.05865	E	2.20041	E	0.033	-6.65691	6.65691	Both Samples
137862-53-4	Valsartan	04206000	2018-04-03	0.0082197		0.0076875		0.01	6.69131	6.69131	Both Samples
54143-55-4	Flecainide	04195500	2018-02-14	0.0100445	V	0.0093894	V	0.018	6.74183	6.74183	Both Samples
84057-84-1	Lamotrigine	04208000	2018-07-23	0.585719		0.627329			-6.8604	6.8604	Both Samples
58-94-6	Chlorothiazide	04165500	2017-11-01	0.0228442	E	0.0244689	E	0.04	-6.86787	6.86787	Both Samples
120068-37-3	Fipronil*	04165500	2018-02-13	0.0074975	I	0.0080322	I	0.007	-6.88616	6.88616	Both Samples
29331-92-8	10,11-Dihydro-10-hydroxy carbamazepine	04165500	2018-06-26	0.0910459		0.0849719		0.102	6.90157	6.90157	Both Samples
42399-40-6	Desacetyl Diltiazem	04157005	2018-06-26	0.0043628	V	0.0046771	V	0.009	-6.95362	6.95362	Both Samples
357399-43-0	Hydroxybuproprion	04163060	2018-04-05	0.0311236		0.0333679		0.02	-6.95999	6.95999	Both Samples
357399-43-0	Hydroxybuproprion	412226081344500	2018-04-03	0.0129184		0.013865		0.02	-7.06856	7.06856	Both Samples
114798-26-4	Losartan	04157005	2018-02-12	0.0182399		0.0169694		0.024	7.21684	7.21684	Both Samples
81-07-2	Saccharin	04208000	2018-07-23	0.480398	E	0.446931	E	0.222	7.21804	7.21804	Both Samples
137862-53-4	Valsartan	04163060	2018-06-28	0.0070502		0.0075782		0.01	-7.21883	7.21883	Both Samples
25812-30-0	Gemfibrozil	04163060	2018-04-05	0.0674859		0.0726179		0.034	-7.326	7.326	Both Samples
42399-40-6	Desacetyl Diltiazem	04119400	2018-06-27	0.0060001		0.0055714	V	0.009	7.40958	7.40958	Both Samples
95-14-7	1,2,3-Benzotriazole*	412226081344500	2018-04-03	0.118204		0.127391		0.051	-7.48191	7.48191	Both Samples
114798-26-4	Losartan	04163060	2018-04-05	0.0863518		0.0932349		0.024	-7.66549	7.66549	Both Samples
56038-13-2	Sucralose	04116000	2018-06-25	1.37586	E	1.27342	E	1.83	7.73351	7.73351	Both Samples
33665-90-6	Acesulfame	04208000	2018-02-06	2.63235	E	2.84513	E	0.046	-7.76934	7.76934	Both Samples
357399-43-0	Hydroxybuproprion	04206000	2018-04-03	0.0046191		0.0049945		0.02	-7.80977	7.80977	Both Samples
134523-00-5	Atorvastatin	04163060	2018-06-28	0.0093258		0.0100877		0.153	-7.84918	7.84918	Both Samples
114798-26-4	Losartan	04161908	2018-04-04	0.0173791		0.0188149		0.024	-7.93391	7.93391	Both Samples
114798-26-4	Losartan	04208503	2018-04-18	0.0193486		0.0209545		0.024	-7.96911	7.96911	Both Samples
42399-40-6	Desacetyl Diltiazem	04194400	2018-07-24	0.0082746		0.0076392		0.009	7.98552	7.98552	Both Samples
133310-19-7	Lamotrigine-N-2-beta-D-glucuronide	413459087081301	2018-04-16	0.0418921		0.0453925		0.009	-8.02066	8.02066	Both Samples
90055-55-3	rac-Clopidogrel carboxylic acid	04194400	2018-07-24	0.0657288	E	0.071308	E	0.285	-8.14263	8.14263	Both Samples
76547-98-3	Lisinopril	04208000	2018-04-18	0.052279		0.0567503		0.062	-8.20202	8.20202	Both Samples
33665-90-6	Acesulfame	04206250	2018-04-03	2.4358	E	2.24359	E	0.046	8.21527	8.21527	Both Samples
148553-50-8	Pregabalin	04195500	2018-02-14	0.0437875		0.0403231		0.141	8.23773	8.23773	Both Samples
120068-37-3	Fipronil*	04163060	2018-06-28	0.0089325	I	0.0097092		0.007	-8.33293	8.33293	Both Samples
58-93-5	Hydrochlorothiazide	04161908	2018-06-26	0.245678		0.225641		0.056	8.50255	8.50255	Both Samples
120068-37-3	Fipronil*	413459087081301	2018-04-16	0.0075475	V	0.0069259	V	0.007	8.58955	8.58955	Both Samples
58955-93-4	rac-10,11-Dihydro-10,11-dihydroxy carbamazepine	04095090	2017-11-07	0.014604		0.0159168		0.379	-8.60266	8.60266	Both Samples
120068-37-3	Fipronil*	04165500	2018-06-26	0.0037661	V	0.0034545	V	0.007	8.63086	8.63086	Both Samples
54143-55-4	Flecainide	413459087081301	2018-04-16	0.0089478	V	0.0082074	V	0.018	8.63179	8.63179	Both Samples
114798-26-4	Losartan	04195500	2018-07-24	0.0497904		0.0543736		0.024	-8.79997	8.79997	Both Samples
29878-31-7	4-Methyl-1H-benzotriazole*	04163060	2018-06-28	1.50168	E	1.37221	E	0.033	9.01048	9.01048	Both Samples
120068-37-3	Fipronil*	04161908	2018-06-26	0.0047107		0.0043042		0.007	9.0184	9.0184	Both Samples
58-93-5	Hydrochlorothiazide	04194400	2018-07-24	0.0991189		0.108488		0.056	-9.0259	9.0259	Both Samples
58955-93-4	rac-10,11-Dihydro-10,11-dihydroxy carbamazepine	04208000	2018-04-18	0.0093169		0.0102082		0.379	-9.12979	9.12979	Both Samples
133310-19-7	Lamotrigine-N-2-beta-D-glucuronide	04206250	2018-07-23	0.119536		0.109018		0.009	9.20413	9.20413	Both Samples
58-93-5	Hydrochlorothiazide	04166500	2018-06-25	0.111779		0.10171		0.056	9.43246	9.43246	Both Samples
42399-40-6	Desacetyl Diltiazem	04195500	2018-02-14	0.0050072	V	0.004555	V	0.009	9.45807	9.45807	Both Samples
58-94-6	Chlorothiazide	04161908	2018-06-26	0.0262895	E	0.0239087	E	0.04	9.4856	9.4856	Both Samples
357399-43-0	Hydroxybuproprion	04113050	2018-06-26	0.0363384		0.0330207		0.02	9.56673	9.56673	Both Samples
136-85-6	5-Methyl-1H-benzotriazole*	04208000	2018-07-23	0.161198	E	0.177623	E	0.043	-9.6953	9.6953	Both Samples
56038-13-2	Sucralose	412226081344500	2018-07-23	30.9081	E	34.0875	E	1.83	-9.78322	9.78322	Both Samples
56038-13-2	Sucralose	04208503	2018-07-23	9.56747	E	8.67033	E	1.83	9.83818	9.83818	Both Samples
83881-51-0	Cetirizine	04195000	2018-04-19	0.0258499		0.0233836		0.009	10.0188	10.0188	Both Samples
42399-40-6	Desacetyl Diltiazem	04206250	2018-07-23	0.0084389		0.0076298		0.009	10.0705	10.0705	Both Samples
56038-13-2	Sucralose	04195000	2018-04-19	1.17181	E	1.05868	E	1.83	10.1436	10.1436	Both Samples
83881-51-0	Cetirizine	04161908	2018-04-04	0.0148626		0.0164528		0.009	-10.156	10.156	Both Samples
69-72-7	Salicylic acid	04193500	2017-11-07	0.220974		0.199584		0.139	10.1722	10.1722	Both Samples
33665-90-6	Acesulfame	413459087081301	2018-04-16	0.27078	E	0.299896	E	0.046	-10.204	10.204	Both Samples
97240-79-4	Topiramate	04206000	2018-07-23	0.0950205		0.0854226		0.103	10.6381	10.6381	Both Samples
90055-55-3	rac-Clopidogrel carboxylic acid	04193500	2017-11-07	0.0158132	E	0.0142146	E	0.285	10.6475	10.6475	Both Samples
58-93-5	Hydrochlorothiazide	04163060	2018-04-05	0.192067		0.213801		0.056	-10.7098	10.7098	Both Samples
95-14-7	1,2,3-Benzotriazole*	04206250	2018-04-03	0.113417		0.101837		0.051	10.7586	10.7586	Both Samples
56038-13-2	Sucralose	04093503	2018-04-16	3.25896	E	2.92559	E	1.83	10.7808	10.7808	Both Samples
33665-90-6	Acesulfame	04195000	2018-04-19	0.983969	E	1.09653	E	0.046	-10.8205	10.8205	Both Samples
137862-53-4	Valsartan	04208000	2018-02-06	0.0965857		0.107642		0.01	-10.8271	10.8271	Both Samples
83881-51-0	Cetirizine	04095090	2017-11-07	0.0096444		0.0107622		0.009	-10.9553	10.9553	Both Samples
357399-43-0	Hydroxybuproprion	04194400	2018-07-24	0.121162		0.10855		0.02	10.9808	10.9808	Both Samples
134523-00-5	Atorvastatin	04163060	2018-04-05	0.0111989		0.010018		0.153	11.1317	11.1317	Both Samples
56038-13-2	Sucralose	04163060	2018-04-05	6.03169	E	6.74466	E	1.83	-11.1608	11.1608	Both Samples
58-93-5	Hydrochlorothiazide	413459087081301	2018-04-16	0.0370557		0.0331354		0.056	11.1704	11.1704	Both Samples
58-93-5	Hydrochlorothiazide	04161908	2018-04-04	0.0345773		0.0386839		0.056	-11.2108	11.2108	Both Samples
114798-26-4	Losartan	04208000	2018-04-18	0.0157996		0.0176794		0.024	-11.2297	11.2297	Both Samples
29331-92-8	10,11-Dihydro-10-hydroxy carbamazepine	04161908	2018-04-04	0.0808433		0.0904625		0.102	-11.2304	11.2304	Both Samples
83881-51-0	Cetirizine	413459087081301	2018-04-16	0.0214313		0.0191524		0.009	11.2306	11.2306	Both Samples
58-94-6	Chlorothiazide	04195500	2018-02-14	0.0163952	E	0.0183492	E	0.04	-11.2479	11.2479	Both Samples
58-94-6	Chlorothiazide	04111050	2018-05-15	0.0240605	E	0.0214789	E	0.04	11.3379	11.3379	Both Samples
95-14-7	1,2,3-Benzotriazole*	04208000	2018-07-23	1.15551		1.29486		0.051	-11.3741	11.3741	Both Samples
83881-51-0	Cetirizine	04163060	2018-04-05	0.0557687		0.0625122		0.009	-11.4025	11.4025	Both Samples
83881-51-0	Cetirizine	04195500	2017-11-08	0.0048681	I	0.0043407	I	0.009	11.4543	11.4543	Both Samples
54143-55-4	Flecainide	04092750	2018-02-05	0.0122932	V	0.0109505	V	0.018	11.5532	11.5532	Both Samples
133310-19-7	Lamotrigine-N-2-beta-D-glucuronide	04092750	2018-02-05	0.0353027		0.0314168		0.009	11.6485	11.6485	Both Samples
58-94-6	Chlorothiazide	04208000	2018-02-06	0.014769	E	0.016627	E	0.04	-11.8359	11.8359	Both Samples
137862-53-4	Valsartan	04093503	2018-04-16	0.0213648		0.0240668		0.01	-11.8948	11.8948	Both Samples
58-94-6	Chlorothiazide	04208503	2018-07-23	0.0463206	E	0.0522089	E	0.04	-11.9524	11.9524	Both Samples
29331-92-8	10,11-Dihydro-10-hydroxy carbamazepine	04208000	2018-02-06	0.0737063		0.0830842		0.102	-11.9623	11.9623	Both Samples
58955-93-4	rac-10,11-Dihydro-10,11-dihydroxy carbamazepine	412226081344500	2018-04-03	0.0204852		0.0181678		0.379	11.9908	11.9908	Both Samples
95-14-7	1,2,3-Benzotriazole*	04113050	2018-05-15	0.212917		0.2402		0.051	-12.0424	12.0424	Both Samples
137862-53-4	Valsartan	04161908	2018-04-04	0.0118356		0.0133743		0.01	-12.2071	12.2071	Both Samples
114798-26-4	Losartan	04093503	2018-04-16	0.0154806		0.0175133		0.024	-12.3217	12.3217	Both Samples
120068-37-3	Fipronil*	04194400	2018-07-24	0.0040959	V	0.0036164	V	0.007	12.4347	12.4347	Both Samples
56038-13-2	Sucralose	413459087081301	2018-07-10	8.96876	E	7.90685	E	1.83	12.5852	12.5852	Both Samples
33665-90-6	Acesulfame	04208000	2018-07-23	2.52255	E	2.22269	E	0.046	12.6383	12.6383	Both Samples
114798-26-4	Losartan	04195000	2018-04-19	0.0279848		0.0246522		0.024	12.6626	12.6626	Both Samples
83881-51-0	Cetirizine	04195500	2018-02-14	0.0378736		0.0333177		0.009	12.799	12.799	Both Samples
169590-42-5	Celecoxib	04194400	2018-07-24	0.0122515		0.0139286		0.021	-12.812	12.812	Both Samples
54143-55-4	Flecainide	04161908	2018-06-26	0.0131555		0.0149709		0.018	-12.9089	12.9089	Both Samples
58-93-5	Hydrochlorothiazide	04163060	2018-06-28	0.0501396		0.0571117		0.056	-13.0014	13.0014	Both Samples
56038-13-2	Sucralose	04163060	2018-06-28	4.14674	E	3.64021	E	1.83	13.0098	13.0098	Both Samples
29331-92-8	10,11-Dihydro-10-hydroxy carbamazepine	04095090	2017-11-07	0.0449444		0.0512103		0.102	-13.033	13.033	Both Samples
33665-90-6	Acesulfame	04208000	2018-04-18	0.51018	E	0.581799	E	0.046	-13.1172	13.1172	Both Samples
33665-90-6	Acesulfame	412226081344500	2018-07-23	1.00481	E	1.14687	E	0.046	-13.2039	13.2039	Both Samples
95-14-7	1,2,3-Benzotriazole*	04167150	2018-06-25	0.202736		0.17743		0.051	13.3132	13.3132	Both Samples
137862-53-4	Valsartan	04163060	2018-06-28	0.0070502		0.0061689		0.01	13.3337	13.3337	Both Samples
357399-43-0	Hydroxybuproprion	04206000	2018-07-23	0.0279193		0.0244254		0.02	13.3496	13.3496	Both Samples
357399-43-0	Hydroxybuproprion	412226081344500	2018-07-23	0.064619		0.0565187		0.02	13.3737	13.3737	Both Samples
97240-79-4	Topiramate	04208000	2018-07-23	0.20189		0.176516		0.103	13.4112	13.4112	Both Samples
56038-13-2	Sucralose	04163060	2018-06-28	4.14674	E	3.62513	E	1.83	13.4229	13.4229	Both Samples
135308-74-6	rac-N,O-Didesmethyl venlafaxine	04194400	2018-07-24	0.0831691	E	0.0726769	E	0.029	13.4648	13.4648	Both Samples
54143-55-4	Flecainide	04163060	2018-06-28	0.0095943	V	0.0109837	V	0.018	-13.5037	13.5037	Both Samples
60166-93-0	Iopamidol	04092750	2018-04-17	0.687443	E	0.787955	E	0.024	-13.625	13.625	Both Samples
137862-53-4	Valsartan	04165500	2018-02-13	0.0114883		0.0131949		0.01	-13.828	13.828	Both Samples
42399-40-6	Desacetyl Diltiazem	04113050	2018-06-26	0.0063821		0.005554	V	0.009	13.8756	13.8756	Both Samples
357399-43-0	Hydroxybuproprion	04206250	2018-07-23	0.0394904		0.0453959		0.02	-13.9139	13.9139	Both Samples
95-14-7	1,2,3-Benzotriazole*	04208503	2018-07-23	0.515565		0.448387		0.051	13.9382	13.9382	Both Samples
29878-31-7	4-Methyl-1H-benzotriazole*	412226081344500	2018-07-23	3.75507	E	3.26362	E	0.033	14.004	14.004	Both Samples
95-14-7	1,2,3-Benzotriazole*	04194400	2018-07-24	0.501364		0.435243		0.051	14.1193	14.1193	Both Samples
136-85-6	5-Methyl-1H-benzotriazole*	04165500	2018-02-13	0.199661	E	0.173003	E	0.043	14.3066	14.3066	Both Samples
357399-43-0	Hydroxybuproprion	04119400	2018-02-14	0.0197729		0.0171314		0.02	14.3154	14.3154	Both Samples
29331-92-8	10,11-Dihydro-10-hydroxy carbamazepine	04194400	2018-07-24	0.308253		0.266554		0.102	14.5089	14.5089	Both Samples
134523-00-5	Atorvastatin	04163060	2018-06-28	0.0093258		0.0080584		0.153	14.5811	14.5811	Both Samples
33665-90-6	Acesulfame	04194310	2018-07-24	0.481114	E	0.557069	E	0.046	-14.6324	14.6324	Both Samples
58-94-6	Chlorothiazide	04116000	2018-06-25	0.0228115	E	0.0264189	E	0.04	-14.6552	14.6552	Both Samples
58955-93-4	rac-10,11-Dihydro-10,11-dihydroxy carbamazepine	04195000	2018-04-19	0.0579498		0.0500362		0.379	14.6567	14.6567	Both Samples
133310-19-7	Lamotrigine-N-2-beta-D-glucuronide	04092750	2018-04-17	0.0356895		0.0307927		0.009	14.7312	14.7312	Both Samples
18323-44-9	Clindamycin	04195500	2018-07-24	0.0126362		0.0108929		0.006	14.8182	14.8182	Both Samples
135308-74-6	rac-N,O-Didesmethyl venlafaxine	04166500	2018-02-13	0.0139296	E	0.016179	E	0.029	-14.9419	14.9419	Both Samples
95-14-7	1,2,3-Benzotriazole*	04193500	2017-11-07	0.237516		0.204438		0.051	14.9689	14.9689	Both Samples
133310-19-7	Lamotrigine-N-2-beta-D-glucuronide	04208000	2018-07-23	0.0355865		0.0413544		0.009	-14.9931	14.9931	Both Samples
29878-31-7	4-Methyl-1H-benzotriazole*	04193500	2018-07-23	0.517817	E	0.602224	E	0.033	-15.0722	15.0722	Both Samples
69-72-7	Salicylic acid	04085427	2017-11-08	0.11821		0.101565		0.139	15.1471	15.1471	Both Samples
76547-98-3	Lisinopril	04206250	2018-04-03	0.318336		0.273432		0.062	15.1763	15.1763	Both Samples
137862-53-4	Valsartan	412226081344500	2018-07-23	0.0223907		0.0191502		0.01	15.6015	15.6015	Both Samples
133310-19-7	Lamotrigine-N-2-beta-D-glucuronide	04193500	2018-02-14	0.0185011		0.021637		0.009	-15.6256	15.6256	Both Samples
137862-53-4	Valsartan	04206250	2018-04-03	0.0547621		0.0467958		0.01	15.6882	15.6882	Both Samples
114798-26-4	Losartan	04095090	2018-04-16	0.0101148		0.0118377		0.024	-15.6966	15.6966	Both Samples
33665-90-6	Acesulfame	04161908	2018-04-04	0.670891	E	0.7854	E	0.046	-15.7262	15.7262	Both Samples
95-14-7	1,2,3-Benzotriazole*	04116000	2018-06-25	0.387746		0.454398		0.051	-15.829	15.829	Both Samples
21256-18-8	Oxaprozin	04206250	2018-04-03	0.0067342		0.0078918		0.004	-15.8293	15.8293	Both Samples
29878-31-7	4-Methyl-1H-benzotriazole*	04092750	2018-04-17	1.48742	E	1.26889	E	0.033	15.8568	15.8568	Both Samples
114798-26-4	Losartan	04195500	2018-02-14	0.0282617		0.0331451		0.024	-15.9051	15.9051	Both Samples
18323-44-9	Clindamycin	04095090	2017-11-07	0.0021546	I	0.0025281	I	0.006	-15.9523	15.9523	Both Samples
113665-84-2	Clopidogrel	04163060	2018-04-05	0.0134222	I	0.0114392	I	0.004	15.9524	15.9524	Both Samples
42399-40-6	Desacetyl Diltiazem	04095090	2018-02-06	0.0059852	V	0.0070229	V	0.009	-15.9547	15.9547	Both Samples
136-85-6	5-Methyl-1H-benzotriazole*	04208000	2018-02-06	0.0244859	E	0.0208343	E	0.043	16.1147	16.1147	Both Samples
136-85-6	5-Methyl-1H-benzotriazole*	04166500	2018-02-13	0.105295	E	0.123798	E	0.043	-16.1532	16.1532	Both Samples
29331-92-8	10,11-Dihydro-10-hydroxy carbamazepine	412226081344500	2018-07-23	0.0767427		0.0902359		0.102	-16.1616	16.1616	Both Samples
54143-55-4	Flecainide	04165500	2018-06-26	0.0083403	V	0.0070708	V	0.018	16.4751	16.4751	Both Samples
136-85-6	5-Methyl-1H-benzotriazole*	04194400	2018-07-24	0.303612	E	0.35881	E	0.043	-16.6654	16.6654	Both Samples
60166-93-0	Iopamidol	04163060	2018-06-28	0.528255		0.446756	E	0.024	16.7174	16.7174	Both Samples
42399-40-6	Desacetyl Diltiazem	04092750	2018-02-05	0.0080988	V	0.0068462	V	0.009	16.7628	16.7628	Both Samples
33665-90-6	Acesulfame	04163060	2018-04-05	0.922354	E	1.09114	E	0.046	-16.7657	16.7657	Both Samples
54143-55-4	Flecainide	04113050	2018-06-26	0.0087001	V	0.0073484	V	0.018	16.8452	16.8452	Both Samples
33665-90-6	Acesulfame	04193500	2018-02-14	0.358105	E	0.424121	E	0.046	-16.8789	16.8789	Both Samples
83881-51-0	Cetirizine	04194400	2018-04-18	0.0065154	I	0.0054871	I	0.009	17.1348	17.1348	Both Samples
83881-51-0	Cetirizine	04193500	2018-02-14	0.0148027		0.012458		0.009	17.2021	17.2021	Both Samples
137862-53-4	Valsartan	04095090	2018-04-16	0.0256373		0.0305057		0.01	-17.3429	17.3429	Both Samples
84057-84-1	Lamotrigine	04206250	2018-07-23	0.716584		0.601747			17.4217	17.4217	Both Samples
136-85-6	5-Methyl-1H-benzotriazole*	04206250	2018-07-23	0.216074	E	0.181377	E	0.043	17.4594	17.4594	Both Samples
95-14-7	1,2,3-Benzotriazole*	04206250	2018-07-23	0.999661		1.19357		0.051	-17.6823	17.6823	Both Samples
58955-93-4	rac-10,11-Dihydro-10,11-dihydroxy carbamazepine	04193500	2017-11-07	0.0721716		0.0861763		0.379	-17.6885	17.6885	Both Samples
56038-13-2	Sucralose	04095090	2017-11-07	2.55403	E	3.0498	E	1.83	-17.6939	17.6939	Both Samples
58-93-5	Hydrochlorothiazide	04206250	2018-07-23	0.200324		0.239243		0.056	-17.708	17.708	Both Samples
137862-53-4	Valsartan	04157005	2018-02-12	0.012303		0.0147166		0.01	-17.8655	17.8655	Both Samples
29878-31-7	4-Methyl-1H-benzotriazole*	04163060	2018-06-28	1.50168	E	1.79814	E	0.033	-17.9681	17.9681	Both Samples
136-85-6	5-Methyl-1H-benzotriazole*	04095090	2017-11-07	0.112824	E	0.0941378	E	0.043	18.0578	18.0578	Both Samples
33665-90-6	Acesulfame	04193500	2017-11-07	0.172397	E	0.143798	E	0.046	18.0893	18.0893	Both Samples
56038-13-2	Sucralose	04195500	2018-02-14	3.33036	E	2.77241	E	1.83	18.2853	18.2853	Both Samples
95-14-7	1,2,3-Benzotriazole*	04208503	2018-04-18	0.393653		0.473622		0.051	-18.4413	18.4413	Both Samples
135308-74-6	rac-N,O-Didesmethyl venlafaxine	04119400	2018-02-14	0.0154923	E	0.0128731	E	0.029	18.4676	18.4676	Both Samples
83881-51-0	Cetirizine	04095090	2018-02-06	0.0288021		0.034717		0.009	-18.624	18.624	Both Samples
29331-92-8	10,11-Dihydro-10-hydroxy carbamazepine	04206250	2018-04-03	0.0433784		0.0359807		0.102	18.6436	18.6436	Both Samples
120068-37-3	Fipronil*	413459087081301	2018-07-10	0.0049291		0.0059489		0.007	-18.7498	18.7498	Both Samples
42399-40-6	Desacetyl Diltiazem	04163060	2018-04-05	0.0122652		0.0148096		0.009	-18.7953	18.7953	Both Samples
83881-51-0	Cetirizine	04157005	2018-02-12	0.0165294		0.0136725		0.009	18.9187	18.9187	Both Samples
18323-44-9	Clindamycin	04194400	2018-07-24	0.0203479		0.0168268		0.006	18.9435	18.9435	Both Samples
29878-31-7	4-Methyl-1H-benzotriazole*	04193500	2017-11-07	2.27131	E	2.74743	E	0.033	-18.9737	18.9737	Both Samples
29878-31-7	4-Methyl-1H-benzotriazole*	04165500	2018-02-13	1.2401	E	1.0227	E	0.033	19.2149	19.2149	Both Samples
58-94-6	Chlorothiazide	04206000	2018-07-23	0.0150153	E	0.0182445	E	0.04	-19.418	19.418	Both Samples
33665-90-6	Acesulfame	04093503	2018-04-16	0.371566	E	0.451695	E	0.046	-19.4661	19.4661	Both Samples
83881-51-0	Cetirizine	04195500	2018-04-18	0.0055989	V	0.0046053	I	0.009	19.4743	19.4743	Both Samples
83881-51-0	Cetirizine	04208000	2018-04-18	0.0057648		0.0070163		0.009	-19.5836	19.5836	Both Samples
29331-92-8	10,11-Dihydro-10-hydroxy carbamazepine	04157005	2018-02-12	0.0721627		0.0592766		0.102	19.6077	19.6077	Both Samples
114798-26-4	Losartan	04161908	2018-06-26	0.0661762		0.0543551		0.024	19.615	19.615	Both Samples
58-93-5	Hydrochlorothiazide	04208503	2018-07-23	0.0497241		0.0605698		0.056	-19.6669	19.6669	Both Samples
95-14-7	1,2,3-Benzotriazole*	04166500	2018-06-25	0.252311		0.206896		0.051	19.7801	19.7801	Both Samples
33665-90-6	Acesulfame	04157005	2017-11-06	0.1614	E	0.196997	E	0.046	-19.8646	19.8646	Both Samples
114798-26-4	Losartan	412226081344500	2018-04-03	0.0257983		0.0315037		0.024	-19.9134	19.9134	Both Samples
95-14-7	1,2,3-Benzotriazole*	04208000	2018-02-06	0.110289		0.134858		0.051	-20.0437	20.0437	Both Samples
95-14-7	1,2,3-Benzotriazole*	04119400	2017-11-07	0.0469572		0.0383976		0.051	20.0565	20.0565	Both Samples
58-93-5	Hydrochlorothiazide	04095090	2018-07-10	0.0450204		0.055097		0.056	-20.1296	20.1296	Both Samples
95-14-7	1,2,3-Benzotriazole*	04193500	2018-02-14	0.112483		0.0918451		0.051	20.2011	20.2011	Both Samples
42399-40-6	Desacetyl Diltiazem	04163060	2018-06-28	0.0143635		0.0176082		0.009	-20.2973	20.2973	Both Samples
58-94-6	Chlorothiazide	04208000	2018-04-18	0.0077779	E	0.006341	E	0.04	20.3543	20.3543	Both Samples
33665-90-6	Acesulfame	04194400	2018-04-18	0.17747	E	0.217708	E	0.046	-20.3643	20.3643	Both Samples
58955-93-4	rac-10,11-Dihydro-10,11-dihydroxy carbamazepine	04208503	2018-04-18	0.0108334		0.013317		0.379	-20.5678	20.5678	Both Samples
95-14-7	1,2,3-Benzotriazole*	04095090	2017-11-07	0.599453		0.737638		0.051	-20.6695	20.6695	Both Samples
54143-55-4	Flecainide	04166500	2018-02-13	0.0061981	V	0.0076453	V	0.018	-20.9082	20.9082	Both Samples
56038-13-2	Sucralose	04092750	2018-04-17	2.86924	E	2.32569	E	1.83	20.9263	20.9263	Both Samples
56038-13-2	Sucralose	04166500	2018-02-13	2.90684	E	3.58863	E	1.83	-20.9928	20.9928	Both Samples
83881-51-0	Cetirizine	04167150	2018-04-04	0.0083529		0.0067595	I	0.009	21.0873	21.0873	Both Samples
29878-31-7	4-Methyl-1H-benzotriazole*	04092750	2018-02-05	4.03565	E	3.26439	E	0.033	21.1304	21.1304	Both Samples
133310-19-7	Lamotrigine-N-2-beta-D-glucuronide	04165500	2017-11-01	0.0398391		0.0492583		0.009	-21.1436	21.1436	Both Samples
137862-53-4	Valsartan	412226081344500	2018-04-03	0.037413		0.0302281		0.01	21.2442	21.2442	Both Samples
58955-93-4	rac-10,11-Dihydro-10,11-dihydroxy carbamazepine	04206250	2018-07-23	0.102598		0.127068		0.379	-21.3097	21.3097	Both Samples
58-94-6	Chlorothiazide	412226081344500	2018-04-03	0.0143352	E	0.0177939	E	0.04	-21.53	21.53	Both Samples
54143-55-4	Flecainide	04163060	2018-04-05	0.020116		0.025058		0.018	-21.8798	21.8798	Both Samples
137862-53-4	Valsartan	04194400	2018-07-24	0.0316966		0.0254403		0.01	21.8993	21.8993	Both Samples
357399-43-0	Hydroxybuproprion	04093503	2018-04-16	0.0090464		0.011281		0.02	-21.9861	21.9861	Both Samples
84057-84-1	Lamotrigine	04194400	2018-07-24	0.388609		0.484834			-22.0335	22.0335	Both Samples
113665-84-2	Clopidogrel	04206250	2018-04-03	0.0011298		0.0014129		0.004	-22.2677	22.2677	Both Samples
54143-55-4	Flecainide	04095090	2018-02-06	0.0121165	V	0.015155	V	0.018	-22.2833	22.2833	Both Samples
95-14-7	1,2,3-Benzotriazole*	04195500	2018-02-14	0.0549706		0.0687822		0.051	-22.3213	22.3213	Both Samples
357399-43-0	Hydroxybuproprion	04119400	2018-04-17	0.0173024		0.0138124		0.02	22.4331	22.4331	Both Samples
90055-55-3	rac-Clopidogrel carboxylic acid	04195500	2018-07-24	0.0245501	E	0.0195271	E	0.285	22.7918	22.7918	Both Samples
111974-69-7	Quetiapine	04195000	2018-04-19	0.0048435	V	0.0060896	V	0.009	-22.795	22.795	Both Samples
33665-90-6	Acesulfame	04195500	2018-04-18	0.127736	E	0.161081	E	0.046	-23.0907	23.0907	Both Samples
58-93-5	Hydrochlorothiazide	04165500	2018-02-13	0.723723		0.912863		0.056	-23.114	23.114	Both Samples
58-94-6	Chlorothiazide	04194400	2018-07-24	0.0355206	E	0.0281436	E	0.04	23.1747	23.1747	Both Samples
60166-93-0	Iopamidol	04193500	2018-02-14	0.534665		0.422885		0.024	23.347	23.347	Both Samples
81-07-2	Saccharin	04206250	2018-04-03	0.856513	E	0.677261	E	0.222	23.3739	23.3739	Both Samples
56038-13-2	Sucralose	04208000	2018-02-06	5.46425	E	6.93837	E	1.83	-23.7711	23.7711	Both Samples
136-85-6	5-Methyl-1H-benzotriazole*	04092750	2018-02-05	2.67169	E	2.10344	E	0.043	23.8005	23.8005	Both Samples
58-94-6	Chlorothiazide	04157005	2018-06-26	0.0269294	E	0.0211917	E	0.04	23.8469	23.8469	Both Samples
133310-19-7	Lamotrigine-N-2-beta-D-glucuronide	04163060	2018-04-05	0.156707		0.199312		0.009	-23.934	23.934	Both Samples
76547-98-3	Lisinopril	04208000	2018-02-06	0.342146		0.435531		0.062	-24.0165	24.0165	Both Samples
33665-90-6	Acesulfame	04208503	2018-04-18	0.715349	E	0.912711	E	0.046	-24.2451	24.2451	Both Samples
69-72-7	Salicylic acid	413459087081301	2018-04-16	0.116732	I	0.0914707	I	0.139	24.2657	24.2657	Both Samples
137862-53-4	Valsartan	04092750	2018-02-05	0.0315625		0.0247073		0.01	24.3655	24.3655	Both Samples
54143-55-4	Flecainide	04206250	2018-07-23	0.0136178		0.0173994		0.018	-24.3839	24.3839	Both Samples
114798-26-4	Losartan	04206250	2018-07-23	0.0491512		0.0384054		0.024	24.546	24.546	Both Samples
114798-26-4	Losartan	04163060	2018-06-28	0.0314567		0.0245735		0.024	24.5696	24.5696	Both Samples
137862-53-4	Valsartan	04206250	2018-07-23	0.0188873		0.0241804		0.01	-24.5804	24.5804	Both Samples
29331-92-8	10,11-Dihydro-10-hydroxy carbamazepine	04093503	2018-04-16	0.0732313		0.0571057		0.102	24.7445	24.7445	Both Samples
83881-51-0	Cetirizine	04092750	2018-04-17	0.004714		0.0060522		0.009	-24.8593	24.8593	Both Samples
60166-93-0	Iopamidol	04193500	2017-11-07	1.80107		1.40052		0.024	25.0225	25.0225	Both Samples
114798-26-4	Losartan	04206250	2018-04-03	0.0329622		0.0425267		0.024	-25.3401	25.3401	Both Samples
33665-90-6	Acesulfame	04119400	2018-06-27	0.228016	E	0.294351	E	0.046	-25.3978	25.3978	Both Samples
56038-13-2	Sucralose	04165500	2018-06-26	1.88088	E	1.45305	E	1.83	25.6654	25.6654	Both Samples
58955-93-4	rac-10,11-Dihydro-10,11-dihydroxy carbamazepine	04208000	2018-02-06	0.0464999		0.0601926		0.379	-25.6676	25.6676	Both Samples
54143-55-4	Flecainide	04194400	2018-07-24	0.0165077		0.0127282		0.018	25.8552	25.8552	Both Samples
357399-43-0	Hydroxybuproprion	04208000	2018-02-06	0.0439915		0.0571081		0.02	-25.9479	25.9479	Both Samples
58-94-6	Chlorothiazide	413459087081301	2018-07-10	0.0415103	E	0.0318677	E	0.04	26.282	26.282	Both Samples
133310-19-7	Lamotrigine-N-2-beta-D-glucuronide	04206250	2018-04-03	0.0529327		0.0691933		0.009	-26.6292	26.6292	Both Samples
83881-51-0	Cetirizine	04206000	2018-07-23	0.0214182		0.0163825		0.009	26.6434	26.6434	Both Samples
29331-92-8	10,11-Dihydro-10-hydroxy carbamazepine	04163060	2018-06-28	0.0675927		0.0884233		0.102	-26.7032	26.7032	Both Samples
56038-13-2	Sucralose	04194310	2018-07-24	1.8971	E	1.44876	E	1.83	26.7994	26.7994	Both Samples
18323-44-9	Clindamycin	412226081344500	2018-07-23	0.0047887		0.0036549		0.006	26.8558	26.8558	Both Samples
29331-92-8	10,11-Dihydro-10-hydroxy carbamazepine	04208000	2018-07-23	0.126411		0.0963733		0.102	26.9659	26.9659	Both Samples
33665-90-6	Acesulfame	04165500	2017-11-01	0.517332	E	0.394224	E	0.046	27.0105	27.0105	Both Samples
25812-30-0	Gemfibrozil	04208000	2018-02-06	0.0804006		0.0610258		0.034	27.3991	27.3991	Both Samples
18323-44-9	Clindamycin	04206000	2018-04-03	0.001561	I	0.0020592	I	0.006	-27.5233	27.5233	Both Samples
29331-92-8	10,11-Dihydro-10-hydroxy carbamazepine	413459087081301	2018-04-16	0.0591107		0.0447663		0.102	27.618	27.618	Both Samples
83881-51-0	Cetirizine	04163060	2018-06-28	0.0300096		0.0226489		0.009	27.9564	27.9564	Both Samples
29878-31-7	4-Methyl-1H-benzotriazole*	04166500	2018-02-13	0.385479	E	0.290632	E	0.033	28.0566	28.0566	Both Samples
357399-43-0	Hydroxybuproprion	04095090	2017-11-07	0.0114944		0.0152572		0.02	-28.1314	28.1314	Both Samples
83881-51-0	Cetirizine	04095090	2018-04-16	0.0174212		0.0231541		0.009	-28.2581	28.2581	Both Samples
83881-51-0	Cetirizine	412226081344500	2018-04-03	0.0121528		0.0091385		0.009	28.3149	28.3149	Both Samples
83881-51-0	Cetirizine	04092750	2018-02-05	0.0288993		0.0217247		0.009	28.3447	28.3447	Both Samples
95-14-7	1,2,3-Benzotriazole*	04206000	2018-07-23	0.381548		0.507828		0.051	-28.3976	28.3976	Both Samples
56038-13-2	Sucralose	04194400	2018-07-24	12.5773	E	16.793	E	1.83	-28.7078	28.7078	Both Samples
56038-13-2	Sucralose	04119400	2018-02-14	1.66214	E	1.24428	E	1.83	28.7542	28.7542	Both Samples
22204-53-1	Naproxen	04206250	2018-04-03	0.543084		0.40639		0.16	28.7936	28.7936	Both Samples
58-94-6	Chlorothiazide	04166500	2018-06-25	0.0237421	E	0.0317965	E	0.04	-29.0047	29.0047	Both Samples
62498-67-3	N-Desmethylcitalopram	04163060	2018-04-05	0.0149489	V	0.0200259	V	0.038	-29.0323	29.0323	Both Samples
54143-55-4	Flecainide	04157005	2018-02-12	0.0084002	V	0.006259	V	0.018	29.2131	29.2131	Both Samples
56038-13-2	Sucralose	04157005	2017-11-06	0.977814	E	0.728448	E	1.83	29.2295	29.2295	Both Samples
29331-92-8	10,11-Dihydro-10-hydroxy carbamazepine	04095090	2018-04-16	0.0631392		0.0847575		0.102	-29.2343	29.2343	Both Samples
33665-90-6	Acesulfame	04163060	2018-06-28	0.168822	E	0.226682	E	0.046	-29.2588	29.2588	Both Samples
135308-74-6	rac-N,O-Didesmethyl venlafaxine	04113050	2018-06-26	0.0191733	E	0.0142791	E	0.029	29.2607	29.2607	Both Samples
95-14-7	1,2,3-Benzotriazole*	412227083344400	2018-07-24	0.0316225		0.0235155		0.051	29.4062	29.4062	Both Samples
29331-92-8	10,11-Dihydro-10-hydroxy carbamazepine	04163060	2018-04-05	0.243092		0.327056		0.102	-29.4535	29.4535	Both Samples
33665-90-6	Acesulfame	412226081344500	2018-04-03	0.958404	E	0.711741	E	0.046	29.538	29.538	Both Samples
97240-79-4	Topiramate	04208503	2018-07-23	0.140802		0.19007		0.103	-29.7809	29.7809	Both Samples
33665-90-6	Acesulfame	04119400	2018-06-27	0.228016	E	0.308162	E	0.046	-29.8953	29.8953	Both Samples
83881-51-0	Cetirizine	04166500	2018-02-13	0.0215653		0.0291586		0.009	-29.9397	29.9397	Both Samples
58-93-5	Hydrochlorothiazide	04119400	2018-06-27	0.16652		0.122965		0.056	30.0915	30.0915	Both Samples
137862-53-4	Valsartan	04095090	2017-11-07	0.0056793		0.0076945		0.01	-30.1365	30.1365	Both Samples
54143-55-4	Flecainide	04092750	2018-04-17	0.0069647	V	0.0094435	V	0.018	-30.2142	30.2142	Both Samples
137862-53-4	Valsartan	04095090	2018-02-06	0.0418018		0.0567318		0.01	-30.3044	30.3044	Both Samples
84057-84-1	Lamotrigine	412226081344500	2018-07-23	1.01208		0.745538			30.3297	30.3297	Both Samples
114798-26-4	Losartan	04163060	2018-06-28	0.0314567		0.0231715		0.024	30.3331	30.3331	Both Samples
136-85-6	5-Methyl-1H-benzotriazole*	412226081344500	2018-04-03	0.167618	E	0.227695	E	0.043	-30.3947	30.3947	Both Samples
41340-25-4	Etodolac	04194400	2018-07-24	0.0315499		0.0231789		0.006	30.5908	30.5908	Both Samples
95-14-7	1,2,3-Benzotriazole*	04194310	2018-07-24	0.0351898		0.0479327		0.051	-30.6605	30.6605	Both Samples
114798-26-4	Losartan	04165500	2017-11-01	0.0388098		0.0529821		0.024	-30.8792	30.8792	Both Samples
58955-93-4	rac-10,11-Dihydro-10,11-dihydroxy carbamazepine	04195500	2018-02-14	0.102321		0.139796		0.379	-30.9558	30.9558	Both Samples
114798-26-4	Losartan	04165500	2018-06-26	0.0160416		0.0219368		0.024	-31.045	31.045	Both Samples
33665-90-6	Acesulfame	412227083344400	2018-07-24	0.107589	E	0.0785533	E	0.046	31.1972	31.1972	Both Samples
22204-53-1	Naproxen	04208503	2018-07-23	0.261465		0.358806		0.16	-31.3865	31.3865	Both Samples
97240-79-4	Topiramate	04194400	2018-07-24	0.248832		0.341815		0.103	-31.4851	31.4851	Both Samples
56038-13-2	Sucralose	04166500	2018-06-25	1.12428	E	1.55027	E	1.83	-31.855	31.855	Both Samples
93-65-2	Mecoprop*	040871607	2018-05-09	0.312194		0.430531		0.171	-31.8656	31.8656	Both Samples
84057-84-1	Lamotrigine	04163060	2018-04-05	0.140248		0.193515			-31.9189	31.9189	Both Samples
137862-53-4	Valsartan	04163060	2018-04-05	0.0248272		0.0342886		0.01	-32.0097	32.0097	Both Samples
97240-79-4	Topiramate	04195500	2018-07-24	0.347982		0.251931		0.103	32.022	32.022	Both Samples
42399-40-6	Desacetyl Diltiazem	04165500	2018-02-13	0.007356	V	0.0053243	V	0.009	32.045	32.045	Both Samples
25812-30-0	Gemfibrozil	413459087081301	2018-04-16	0.01914		0.013796		0.034	32.4508	32.4508	Both Samples
81-07-2	Saccharin	040871607	2018-05-09	0.0982547	E	0.136341	E	0.222	-32.4696	32.4696	Both Samples
33665-90-6	Acesulfame	04157005	2018-06-26	0.458126	E	0.63607	E	0.046	-32.525	32.525	Both Samples
56038-13-2	Sucralose	04206000	2018-07-23	6.20073	E	4.46178	E	1.83	32.618	32.618	Both Samples
135308-74-6	rac-N,O-Didesmethyl venlafaxine	04163060	2018-04-05	0.0320082	E	0.0445963	E	0.029	-32.8652	32.8652	Both Samples
33665-90-6	Acesulfame	04092750	2018-07-11	0.149613	E	0.208588	E	0.046	-32.9285	32.9285	Both Samples
136-85-6	5-Methyl-1H-benzotriazole*	04208503	2018-04-18	0.0627364	E	0.0875573	E	0.043	-33.0299	33.0299	Both Samples
69-72-7	Salicylic acid	04087170	2018-02-21	0.408515		0.570714		0.139	-33.128	33.128	Both Samples
83881-51-0	Cetirizine	04157005	2017-11-06	0.009222		0.0065838		0.009	33.3827	33.3827	Both Samples
148553-50-8	Pregabalin	04206250	2018-07-23	0.0173887		0.0243939		0.141	-33.5317	33.5317	Both Samples
97240-79-4	Topiramate	412226081344500	2018-07-23	0.37451		0.525827		0.103	-33.6136	33.6136	Both Samples
148553-50-8	Pregabalin	04163060	2018-04-05	0.103948		0.0738631		0.141	33.8396	33.8396	Both Samples
58-94-6	Chlorothiazide	04206000	2018-04-03	0.0054516	E	0.0038696	E	0.04	33.9441	33.9441	Both Samples
29878-31-7	4-Methyl-1H-benzotriazole*	04206250	2018-07-23	2.61923	E	1.85749	E	0.033	34.0313	34.0313	Both Samples
58-93-5	Hydrochlorothiazide	04093503	2018-04-16	0.0125602		0.0177364		0.056	-34.1702	34.1702	Both Samples
97240-79-4	Topiramate	04206250	2018-07-23	0.183216		0.258983		0.103	-34.2679	34.2679	Both Samples
133310-19-7	Lamotrigine-N-2-beta-D-glucuronide	04095090	2018-02-06	0.0859471		0.0606778		0.009	34.468	34.468	Both Samples
58-94-6	Chlorothiazide	04206250	2018-07-23	0.035957	E	0.0509929	E	0.04	-34.5852	34.5852	Both Samples
83881-51-0	Cetirizine	04195500	2018-07-24	0.114115		0.0801554		0.009	34.9608	34.9608	Both Samples
133310-19-7	Lamotrigine-N-2-beta-D-glucuronide	04208000	2018-02-06	0.0586616		0.0840932		0.009	-35.6298	35.6298	Both Samples
58-94-6	Chlorothiazide	04206250	2018-04-03	0.0094909	E	0.0066125	E	0.04	35.749	35.749	Both Samples
58-93-5	Hydrochlorothiazide	04087170	2017-11-07	0.108099		0.0752622		0.056	35.8169	35.8169	Both Samples
135308-74-6	rac-N,O-Didesmethyl venlafaxine	04161908	2018-06-26	0.0149909	E	0.0216401	E	0.029	-36.3037	36.3037	Both Samples
42399-40-6	Desacetyl Diltiazem	04206250	2018-04-03	0.0024713		0.0017099		0.009	36.4202	36.4202	Both Samples
29331-92-8	10,11-Dihydro-10-hydroxy carbamazepine	04163060	2018-06-28	0.0675927		0.0977684		0.102	-36.4967	36.4967	Both Samples
114798-26-4	Losartan	04193500	2018-02-14	0.0220556		0.0152404		0.024	36.5465	36.5465	Both Samples
29878-31-7	4-Methyl-1H-benzotriazole*	04195500	2018-07-24	2.21249	E	1.52822	E	0.033	36.585	36.585	Both Samples
83881-51-0	Cetirizine	04208503	2018-04-18	0.0088947		0.0129037		0.009	-36.7825	36.7825	Both Samples
95-14-7	1,2,3-Benzotriazole*	04119400	2018-06-27	0.240618		0.349364		0.051	-36.8643	36.8643	Both Samples
54143-55-4	Flecainide	04163060	2018-06-28	0.0095943	V	0.0066027	V	0.018	36.9402	36.9402	Both Samples
18323-44-9	Clindamycin	04165500	2018-02-13	0.0052693	V	0.00767	V	0.006	-37.1071	37.1071	Both Samples
133310-19-7	Lamotrigine-N-2-beta-D-glucuronide	04195000	2018-04-19	0.0435363		0.063389		0.009	-37.1338	37.1338	Both Samples
357399-43-0	Hydroxybuproprion	04206250	2018-04-03	0.0160788		0.0234173		0.02	-37.1606	37.1606	Both Samples
133310-19-7	Lamotrigine-N-2-beta-D-glucuronide	04165500	2018-02-13	0.0690708		0.0473781		0.009	37.257	37.257	Both Samples
137862-53-4	Valsartan	413459087081301	2018-04-16	0.0265233		0.0181176		0.01	37.6592	37.6592	Both Samples
33665-90-6	Acesulfame	04092750	2018-02-05	0.195348	E	0.133231	E	0.046	37.8095	37.8095	Both Samples
58-93-5	Hydrochlorothiazide	04086265	2018-04-16	0.0343667		0.0505232		0.056	-38.0646	38.0646	Both Samples
29878-31-7	4-Methyl-1H-benzotriazole*	04095090	2018-02-06	1.41235	E	2.08368	E	0.033	-38.405	38.405	Both Samples
58-93-5	Hydrochlorothiazide	04095090	2018-04-16	0.0147323		0.0217797		0.056	-38.6032	38.6032	Both Samples
95-14-7	1,2,3-Benzotriazole*	04193500	2018-04-19	0.0335594		0.0496221		0.051	-38.6208	38.6208	Both Samples
83881-51-0	Cetirizine	04165500	2017-11-01	0.0174787		0.0259015		0.009	-38.8325	38.8325	Both Samples
81-07-2	Saccharin	04194400	2018-07-24	0.934586	E	1.38826	E	0.222	-39.0618	39.0618	Both Samples
56038-13-2	Sucralose	04092750	2018-02-05	5.41464	E	3.64071	E	1.83	39.1795	39.1795	Both Samples
33665-90-6	Acesulfame	04087170	2018-05-03	0.324578	E	0.487398	E	0.046	-40.1047	40.1047	Both Samples
95-14-7	1,2,3-Benzotriazole*	04119400	2018-06-27	0.240618		0.362196		0.051	-40.3369	40.3369	Both Samples
95-14-7	1,2,3-Benzotriazole*	04113050	2018-06-26	1.74008		1.1461		0.051	41.1606	41.1606	Both Samples
136-85-6	5-Methyl-1H-benzotriazole*	412226081344500	2018-07-23	0.183095	E	0.120522	E	0.043	41.2188	41.2188	Both Samples
29878-31-7	4-Methyl-1H-benzotriazole*	04195000	2018-04-19	0.151708	E	0.0992099	E	0.033	41.8448	41.8448	Both Samples
29331-92-8	10,11-Dihydro-10-hydroxy carbamazepine	04095090	2018-02-06	0.0824013		0.12611		0.102	-41.9243	41.9243	Both Samples
33665-90-6	Acesulfame	04092750	2018-07-11	0.149613	E	0.229282	E	0.046	-42.0536	42.0536	Both Samples
80-05-7	Bisphenol A*	040871607	2018-05-09	0.295165	EV	0.45311	EV	0.156	-42.2157	42.2157	Both Samples
33665-90-6	Acesulfame	04208503	2018-07-23	1.0653	E	1.63601	E	0.046	-42.2546	42.2546	Both Samples
58955-93-4	rac-10,11-Dihydro-10,11-dihydroxy carbamazepine	04194400	2018-07-24	0.216441		0.140061		0.379	42.8496	42.8496	Both Samples
137862-53-4	Valsartan	04092750	2018-04-17	0.0159056		0.0246238		0.01	-43.0216	43.0216	Both Samples
137862-53-4	Valsartan	04208503	2018-04-18	0.0162502		0.0252488		0.01	-43.3678	43.3678	Both Samples
58-94-6	Chlorothiazide	04208000	2018-07-23	0.0252117	E	0.0392268	E	0.04	-43.4992	43.4992	Both Samples
83881-51-0	Cetirizine	04119400	2017-11-07	0.0060344		0.0093949		0.009	-43.56	43.56	Both Samples
357399-43-0	Hydroxybuproprion	04208503	2018-04-18	0.0090828		0.014195		0.02	-43.9234	43.9234	Both Samples
58-93-5	Hydrochlorothiazide	04165500	2018-06-26	0.174441		0.110106		0.056	45.2195	45.2195	Both Samples
114798-26-4	Losartan	04095090	2018-02-06	0.0297142		0.0470853		0.024	-45.2375	45.2375	Both Samples
29331-92-8	10,11-Dihydro-10-hydroxy carbamazepine	04165500	2018-02-13	0.219464		0.347766		0.102	-45.238	45.238	Both Samples
33665-90-6	Acesulfame	04206000	2018-04-03	0.575945	E	0.362078	E	0.046	45.5994	45.5994	Both Samples
58-93-5	Hydrochlorothiazide	04119400	2018-06-27	0.16652		0.104671		0.056	45.6133	45.6133	Both Samples
83881-51-0	Cetirizine	04193500	2018-07-23	0.0037198		0.0059215		0.009	-45.6723	45.6723	Both Samples
29878-31-7	4-Methyl-1H-benzotriazole*	04195500	2018-02-14	0.145515	E	0.231951	E	0.033	-45.7978	45.7978	Both Samples
56038-13-2	Sucralose	04113050	2018-06-26	2.21656	E	1.39018	E	1.83	45.8243	45.8243	Both Samples
33665-90-6	Acesulfame	04095090	2018-04-16	0.137221	E	0.218935	E	0.046	-45.8862	45.8862	Both Samples
58-93-5	Hydrochlorothiazide	04119400	2018-02-14	0.0805457		0.0504107		0.056	46.023	46.023	Both Samples
58955-93-4	rac-10,11-Dihydro-10,11-dihydroxy carbamazepine	04165500	2017-11-01	0.0410219		0.0658281		0.379	-46.4318	46.4318	Both Samples
97240-79-4	Topiramate	04208000	2018-02-06	0.0837181		0.13447		0.103	-46.521	46.521	Both Samples
58955-93-4	rac-10,11-Dihydro-10,11-dihydroxy carbamazepine	04206000	2018-07-23	0.0523915		0.032325		0.379	47.3733	47.3733	Both Samples
69-72-7	Salicylic acid	04087170	2017-11-07	0.0570586		0.0931181		0.139	-48.0228	48.0228	Both Samples
60166-93-0	Iopamidol	04092750	2018-02-05	2.17298	E	1.32943	E	0.024	48.1693	48.1693	Both Samples
33665-90-6	Acesulfame	04157005	2018-02-12	1.23697	E	0.756174	E	0.046	48.2451	48.2451	Both Samples
33665-90-6	Acesulfame	04194400	2018-07-24	0.552997	E	0.905044	E	0.046	-48.2905	48.2905	Both Samples
58-93-5	Hydrochlorothiazide	04165500	2017-11-01	0.0651967		0.106706		0.056	-48.294	48.294	Both Samples
136-85-6	5-Methyl-1H-benzotriazole*	04095090	2018-02-06	1.04953	E	1.73027	E	0.043	-48.9781	48.9781	Both Samples
58-93-5	Hydrochlorothiazide	04086540	2018-04-16	0.0888978		0.0539157		0.056	48.9899	48.9899	Both Samples
136-85-6	5-Methyl-1H-benzotriazole*	04206250	2018-04-03	0.0896231	E	0.0540542	E	0.043	49.5122	49.5122	Both Samples
83881-51-0	Cetirizine	04165500	2018-02-13	0.0488347		0.0816139		0.009	-50.2561	50.2561	Both Samples
28721-07-5	Oxcarbazepine	04165500	2018-02-13	0.0113723		0.0190643		0.012	-50.5444	50.5444	Both Samples
33665-90-6	Acesulfame	04119400	2017-11-07	0.046617	E	0.0786764	E	0.046	-51.1749	51.1749	Both Samples
93-65-2	Mecoprop*	04165500	2018-06-26	0.267476		0.157482		0.171	51.7673	51.7673	Both Samples
114798-26-4	Losartan	413459087081301	2018-04-16	0.0176834		0.0302548		0.024	-52.4484	52.4484	Both Samples
58-93-5	Hydrochlorothiazide	412226081344500	2018-07-23	0.290978		0.498163		0.056	-52.509	52.509	Both Samples
81-07-2	Saccharin	04167150	2018-06-25	0.0816139	E	0.140128	E	0.222	-52.7767	52.7767	Both Samples
136-85-6	5-Methyl-1H-benzotriazole*	04092750	2018-04-17	1.18109	E	0.675651	E	0.043	54.4439	54.4439	Both Samples
56038-13-2	Sucralose	04165500	2018-02-13	3.77198	E	6.61561	E	1.83	-54.7505	54.7505	Both Samples
58955-93-4	rac-10,11-Dihydro-10,11-dihydroxy carbamazepine	04113050	2018-06-26	0.0309857		0.0175344		0.379	55.4463	55.4463	Both Samples
56038-13-2	Sucralose	04161908	2018-06-26	2.59408	E	1.45353	E	1.83	56.3565	56.3565	Both Samples
54143-55-4	Flecainide	04208000	2018-07-23	0.0074302		0.0041528		0.018	56.5898	56.5898	Both Samples
114798-26-4	Losartan	412226081344500	2018-07-23	0.0313407		0.0566571		0.024	-57.5387	57.5387	Both Samples
58-93-5	Hydrochlorothiazide	04157005	2018-06-26	0.0932785		0.0514651		0.056	57.7758	57.7758	Both Samples
136-85-6	5-Methyl-1H-benzotriazole*	04163060	2018-06-28	0.193816	E	0.352206	E	0.043	-58.0162	58.0162	Both Samples
135308-74-6	rac-N,O-Didesmethyl venlafaxine	04165500	2018-02-13	0.0290437	E	0.0536873	E	0.029	-59.5752	59.5752	Both Samples
58-94-6	Chlorothiazide	04111050	2018-06-28	0.0365879	E	0.0676632	E	0.04	-59.6163	59.6163	Both Samples
95-14-7	1,2,3-Benzotriazole*	04195500	2018-07-24	0.780713		0.420196		0.051	60.0407	60.0407	Both Samples
69-72-7	Salicylic acid	04095090	2018-02-06	0.062138	I	0.115593	I	0.139	-60.1525	60.1525	Both Samples
137862-53-4	Valsartan	04208000	2018-04-18	0.01213		0.0225697		0.01	-60.1717	60.1717	Both Samples
357399-43-0	Hydroxybuproprion	04166500	2018-02-13	0.014547		0.0272642		0.02	-60.8315	60.8315	Both Samples
114798-26-4	Losartan	04208000	2018-02-06	0.0803275		0.0428072		0.024	60.9419	60.9419	Both Samples
58-94-6	Chlorothiazide	04095090	2018-07-10	0.0247907	E	0.0465726	E	0.04	-61.0451	61.0451	Both Samples
64-77-7	Tolbutamide	04087170	2017-11-07	0.0772186		0.146732		0.036	-62.079	62.079	Both Samples
58-93-5	Hydrochlorothiazide	04092750	2018-04-17	0.042296		0.0221716		0.056	62.4326	62.4326	Both Samples
58-93-5	Hydrochlorothiazide	04208000	2018-02-06	0.100586		0.192135		0.056	-62.5503	62.5503	Both Samples
58955-93-4	rac-10,11-Dihydro-10,11-dihydroxy carbamazepine	04195500	2018-07-24	0.124577		0.238119		0.379	-62.6099	62.6099	Both Samples
137862-53-4	Valsartan	04206000	2018-07-23	0.0190548		0.0099204		0.01	63.0498	63.0498	Both Samples
77-36-1	Chlorthalidone	412226081344500	2018-07-23	0.0217079		0.0418043		0.456	-63.2836	63.2836	Both Samples
54143-55-4	Flecainide	04165500	2018-02-13	0.015278		0.0295309		0.018	-63.6164	63.6164	Both Samples
84057-84-1	Lamotrigine	04206000	2018-07-23	0.325192		0.637277			-64.851	64.851	Both Samples
58-93-5	Hydrochlorothiazide	04157005	2018-02-12	0.102299		0.0517279		0.056	65.6654	65.6654	Both Samples
136-85-6	5-Methyl-1H-benzotriazole*	04206000	2018-04-03	0.0332325	E	0.0164031	E	0.043	67.8118	67.8118	Both Samples
56038-13-2	Sucralose	04157005	2018-06-26	1.13755	E	2.31156	E	1.83	-68.0765	68.0765	Both Samples
58-94-6	Chlorothiazide	04195500	2018-07-24	0.0313335	E	0.0152259	E	0.04	69.1916	69.1916	Both Samples
56038-13-2	Sucralose	04095090	2018-07-10	1.89912	E	3.92553	E	1.83	-69.5802	69.5802	Both Samples
81-07-2	Saccharin	04113050	2018-06-26	0.0129748	E	0.0269391	E	0.222	-69.9721	69.9721	Both Samples
69-72-7	Salicylic acid	04087241	2017-11-07	0.0475022		0.101058		0.139	-72.0998	72.0998	Both Samples
114798-26-4	Losartan	04208503	2018-07-23	0.0476996		0.0211511		0.024	77.119	77.119	Both Samples
56038-13-2	Sucralose	04165500	2017-11-01	6.06797	E	2.64203	E	1.83	78.6669	78.6669	Both Samples
90055-55-3	rac-Clopidogrel carboxylic acid	04157005	2017-11-06	0.0100526	E	0.0231644	E	0.285	-78.9463	78.9463	Both Samples
357399-43-0	Hydroxybuproprion	04165500	2018-02-13	0.0287282		0.0122723		0.02	80.2717	80.2717	Both Samples
29878-31-7	4-Methyl-1H-benzotriazole*	04194310	2018-07-24	0.303534	E	0.125291	E	0.033	83.1312	83.1312	Both Samples
42399-40-6	Desacetyl Diltiazem	04165500	2017-11-01	0.003473		0.0087271		0.009	-86.1321	86.1321	Both Samples
136-85-6	5-Methyl-1H-benzotriazole*	04195500	2018-07-24	0.370711	E	0.146815	E	0.043	86.5254	86.5254	Both Samples
58-93-5	Hydrochlorothiazide	04166500	2018-02-13	0.104222		0.0401258		0.056	88.808	88.808	Both Samples
83881-51-0	Cetirizine	04208503	2018-07-23	0.0319943	V	0.0120506		0.009	90.5608	90.5608	Both Samples
28721-07-5	Oxcarbazepine	04195000	2018-04-19	0.0062364		0.0168533		0.012	-91.9622	91.9622	Both Samples
29878-31-7	4-Methyl-1H-benzotriazole*	04208503	2018-07-23	1.10295	E	0.405393	E	0.033	92.4932	92.4932	Both Samples
56038-13-2	Sucralose	04193500	2018-07-23	2.31154	E	0.84569	E	1.83	92.8568	92.8568	Both Samples
29878-31-7	4-Methyl-1H-benzotriazole*	04119400	2017-11-07	0.0950286	E	0.27794	E	0.033	-98.0842	98.0842	Both Samples
95-14-7	1,2,3-Benzotriazole*	04165500	2017-11-01	0.438727		0.143714		0.051	101.302	101.302	Both Samples
136-85-6	5-Methyl-1H-benzotriazole*	04208503	2018-07-23	0.220997	E	0.0696488	E	0.043	104.146	104.146	Both Samples
69-72-7	Salicylic acid	04092750	2018-07-11	0.0593613	I	0.18951		0.139	-104.591	104.591	Both Samples
133310-19-7	Lamotrigine-N-2-beta-D-glucuronide	04208503	2018-07-23	0.0614396		0.0187746		0.009	106.378	106.378	Both Samples
137862-53-4	Valsartan	04208503	2018-07-23	0.0479928		0.0145569		0.01	106.91	106.91	Both Samples
76547-98-3	Lisinopril	04208503	2018-07-23	0.10483		0.0287416	E	0.062	113.929	113.929	Both Samples
357399-43-0	Hydroxybuproprion	04208000	2018-04-18	0.0023185		0.0088482		0.02	-116.95	116.95	Both Samples
58955-93-4	rac-10,11-Dihydro-10,11-dihydroxy carbamazepine	04193500	2018-07-23	0.009351		0.0415125		0.379	-126.462	126.462	Both Samples
58955-93-4	rac-10,11-Dihydro-10,11-dihydroxy carbamazepine	04208503	2018-07-23	0.154311		0.0284754		0.379	137.686	137.686	Both Samples
95-14-7	1,2,3-Benzotriazole*	04193500	2018-07-23	0.60519		0.0643527		0.051	161.554	161.554	Both Samples
42399-40-6	Desacetyl Diltiazem	04208503	2018-07-23	0.0191706	V	0.0020013		0.009	162.19	162.19	Both Samples
357399-43-0	Hydroxybuproprion	04208503	2018-07-23	0.0113963		0.0011873		0.02	162.259	162.259	Both Samples
58-94-6	Chlorothiazide	04087170	2017-11-07	0.0205578	E	0.207077	E	0.04	-163.876	163.876	Both Samples
113665-84-2	Clopidogrel	04208000	2018-07-23	0		0.0020479		0.004	-2.36666	2.36666	One Sample
58-94-6	Chlorothiazide	04119400	2018-02-14	0.0192158	E	0	E	0.04	-3.99941	3.99941	One Sample
69-72-7	Salicylic acid	04092750	2018-02-05	0.0666017	I	0		0.139	-4.25902	4.25902	One Sample
58-94-6	Chlorothiazide	04119400	2018-04-17	0	E	0.0190583	E	0.04	4.82202	4.82202	One Sample
113665-84-2	Clopidogrel	04206250	2018-07-23	0		0.0018923		0.004	5.534	5.534	One Sample
69-72-7	Salicylic acid	04093503	2018-04-16	0		0.0652113	I	0.139	6.36725	6.36725	One Sample
69-72-7	Salicylic acid	04166500	2018-06-25	0		0.0750902		0.139	-7.73247	7.73247	One Sample
58-94-6	Chlorothiazide	04119400	2018-06-27	0	E	0.0223935	E	0.04	-11.2918	11.2918	One Sample
357399-43-0	Hydroxybuproprion	04095090	2018-04-16	0.0112009		0		0.02	11.3288	11.3288	One Sample
357399-43-0	Hydroxybuproprion	04092750	2018-02-05	0.0089186		0		0.02	-11.4321	11.4321	One Sample
69-72-7	Salicylic acid	04111050	2018-05-15	0		0.0808708		0.139	-15.1237	15.1237	One Sample
26807-65-8	Indapamide	412227083344400	2018-04-19	0.0081584		0		0.019	-15.195	15.195	One Sample
69-72-7	Salicylic acid	04092750	2018-07-11	0.0593613	I	0	<	0.139	-15.7358	15.7358	One Sample
69-72-7	Salicylic acid	04092750	2018-07-11	0.0593613	I	0	<	0.139	-15.7358	15.7358	One Sample
81-07-2	Saccharin	04093503	2018-07-12	0	E	0.0935424	E	0.222	17.0699	17.0699	One Sample
114798-26-4	Losartan	04095090	2017-11-07	0		0.0144455		0.024	-18.4946	18.4946	One Sample
83881-51-0	Cetirizine	04164420	2018-06-28	0.0054641		0		0.009	19.3515	19.3515	One Sample
62498-67-3	N-Desmethylcitalopram	04163060	2018-06-28	0		0.0154687	V	0.038	20.4899	20.4899	One Sample
69-72-7	Salicylic acid	04165500	2018-02-13	0		0.0863668	EI	0.139	-21.6426	21.6426	One Sample
169590-42-5	Celecoxib	04195500	2018-07-24	0.0084418		0		0.021	-21.7318	21.7318	One Sample
18323-44-9	Clindamycin	04206000	2018-07-23	0.0023884	I	0		0.006	-22.7006	22.7006	One Sample
357399-43-0	Hydroxybuproprion	04163060	2018-06-28	0		0.0126031		0.02	-23.0331	23.0331	One Sample
135308-74-6	rac-N,O-Didesmethyl venlafaxine	04095090	2018-02-06	0.0185518	E	0	E	0.029	24.5179	24.5179	One Sample
76547-98-3	Lisinopril	412226081344500	2018-04-03	0.0237787		0	<	0.062	-26.3654	26.3654	One Sample
437-38-7	Fentanyl	04163060	2018-04-05	0	E	0.0072755	E	0.011	-27.7954	27.7954	One Sample
69-72-7	Salicylic acid	04163060	2018-06-28	0		0.092034	I	0.139	-27.9	27.9	One Sample
135308-74-6	rac-N,O-Didesmethyl venlafaxine	04163060	2018-06-28	0	E	0.0109485	E	0.029	27.9113	27.9113	One Sample
69-72-7	Salicylic acid	04164420	2018-04-05	0.0942813	I	0		0.139	30.2615	30.2615	One Sample
81-07-2	Saccharin	04165500	2018-06-26	0.0808239	E	0	<	0.222	-31.4623	31.4623	One Sample
29331-92-8	10,11-Dihydro-10-hydroxy carbamazepine	04119400	2018-02-14	0.0701388		0	<	0.102	31.5981	31.5981	One Sample
25812-30-0	Gemfibrozil	04093503	2018-04-16	0.0119263		0		0.034	-35.0802	35.0802	One Sample
135308-74-6	rac-N,O-Didesmethyl venlafaxine	04163060	2018-06-28	0	E	0.0101608	E	0.029	35.1911	35.1911	One Sample
113665-84-2	Clopidogrel	04165500	2017-11-01	0.0013932		0		0.004	-35.7656	35.7656	One Sample
56038-13-2	Sucralose	04194400	2018-04-18	0.632189	E	0	E	1.83	-36.5581	36.5581	One Sample
54143-55-4	Flecainide	04165500	2017-11-01	0		0.0130773	V	0.018	-36.9366	36.9366	One Sample
81-07-2	Saccharin	04087170	2017-11-07	0	E	0.161716	E	0.222	-37.193	37.193	One Sample
81-07-2	Saccharin	04085427	2017-11-08	0.164187	E	0	E	0.222	38.6552	38.6552	One Sample
18323-44-9	Clindamycin	04165500	2017-11-01	0.0020219	I	0		0.006	-38.9534	38.9534	One Sample
69-72-7	Salicylic acid	04157005	2018-06-26	0		0.103883		0.139	-39.6609	39.6609	One Sample
58-93-5	Hydrochlorothiazide	04087241	2017-11-07	0.0429209		0	<	0.056	42.0776	42.0776	One Sample
58-93-5	Hydrochlorothiazide	04116000	2018-04-17	0.0440985		0		0.056	44.657	44.657	One Sample
69-72-7	Salicylic acid	04166500	2018-02-13	0		0.109499	I	0.139	-44.6916	44.6916	One Sample
29331-92-8	10,11-Dihydro-10-hydroxy carbamazepine	04092750	2018-02-05	0.0322322		0		0.102	-45.0975	45.0975	One Sample
58-94-6	Chlorothiazide	04113050	2018-05-15	0.0125999	E	0	E	0.04	-45.3995	45.3995	One Sample
62498-67-3	N-Desmethylcitalopram	04163060	2018-06-28	0		0.0118608	V	0.038	46.2671	46.2671	One Sample
83881-51-0	Cetirizine	412227083344400	2018-04-19	0.0073679	V	0		0.009	48.3304	48.3304	One Sample
95-14-7	1,2,3-Benzotriazole*	04206000	2018-04-03	0.0421571		0	<	0.051	49.2398	49.2398	One Sample
135308-74-6	rac-N,O-Didesmethyl venlafaxine	04208503	2018-07-23	0.0250362	E	0	<	0.029	53.299	53.299	One Sample
58-94-6	Chlorothiazide	04095090	2017-11-07	0.0115334	E	0	E	0.04	-53.6993	53.6993	One Sample
18323-44-9	Clindamycin	04166500	2018-02-13	0		0.0053357	V	0.006	-56.0409	56.0409	One Sample
357399-43-0	Hydroxybuproprion	04163060	2018-06-28	0		0.0178032		0.02	-56.1317	56.1317	One Sample
58-93-5	Hydrochlorothiazide	04163060	2018-06-28	0.0501396		0	<	0.056	56.6668	56.6668	One Sample
357399-43-0	Hydroxybuproprion	04165500	2017-11-01	0.0179405		0	<	0.02	56.8386	56.8386	One Sample
28395-03-1	Bumetanide	412227083344400	2018-04-19	0.0062123		0		0.023	-59.7065	59.7065	One Sample
69-72-7	Salicylic acid	04116000	2018-06-25	0		0.129242		0.139	-60.1199	60.1199	One Sample
58-93-5	Hydrochlorothiazide	04119400	2018-04-17	0	<	0.0523162		0.056	-60.5512	60.5512	One Sample
113665-84-2	Clopidogrel	412226081344500	2018-04-03	0.0010624		0		0.004	-61.233	61.233	One Sample
58-94-6	Chlorothiazide	04087170	2018-02-21	0.0382333	E	0	E	0.04	62.6216	62.6216	One Sample
25812-30-0	Gemfibrozil	04095090	2018-02-06	0.0325463		0		0.034	62.7546	62.7546	One Sample
69-72-7	Salicylic acid	04113050	2018-05-15	0		0.134709		0.139	-63.8647	63.8647	One Sample
58-94-6	Chlorothiazide	04092750	2018-07-11	0	E	0.039358	E	0.04	-65.2246	65.2246	One Sample
136-85-6	5-Methyl-1H-benzotriazole*	04193500	2018-07-23	0.0423288	E	0	E	0.043	65.2646	65.2646	One Sample
58-93-5	Hydrochlorothiazide	04195500	2018-07-24	0.0559256		0		0.056	66.5485	66.5485	One Sample
58-94-6	Chlorothiazide	04194310	2018-04-19	0	E	0.0099475	E	0.04	67.1342	67.1342	One Sample
114798-26-4	Losartan	04087170	2017-11-07	0.0248133		0		0.024	69.6123	69.6123	One Sample
58-94-6	Chlorothiazide	04087241	2017-11-07	0	<	0.0095356	E	0.04	70.8596	70.8596	One Sample
97240-79-4	Topiramate	04165500	2017-11-01	0.108377		0	<	0.103	71.1511	71.1511	One Sample
42399-40-6	Desacetyl Diltiazem	04206000	2018-07-23	0.0020893		0		0.009	-73.1701	73.1701	One Sample
69-72-7	Salicylic acid	413459087081301	2018-07-10	0	<	0.151136		0.139	-74.0007	74.0007	One Sample
24280-93-1	Mycophenolic Acid	04087170	2017-11-07	0		0.0081194		0.036	75.6572	75.6572	One Sample
69-72-7	Salicylic acid	04111050	2018-06-28	0.15881		0		0.139	78.2359	78.2359	One Sample
137862-53-4	Valsartan	04165500	2017-11-01	0.0117919		0	<	0.01	80.895	80.895	One Sample
29331-92-8	10,11-Dihydro-10-hydroxy carbamazepine	04165500	2017-11-01	0.124538		0	<	0.102	83.7856	83.7856	One Sample
56038-13-2	Sucralose	04119400	2018-06-27	0	E	2.2462	E	1.83	-84.2212	84.2212	One Sample
58-94-6	Chlorothiazide	04092750	2018-07-11	0	E	0.0493147	E	0.04	-84.5844	84.5844	One Sample
148553-50-8	Pregabalin	04195500	2018-07-24	0	<	0.0283107		0.141	85.3942	85.3942	One Sample
56038-13-2	Sucralose	04167150	2018-04-04	2.28448	E	0	<	1.83	85.6066	85.6066	One Sample
58-93-5	Hydrochlorothiazide	04095090	2018-02-06	0.0703386		0	<	0.056	86.1078	86.1078	One Sample
69-72-7	Salicylic acid	04157005	2017-11-06	0.177167		0		0.139	87.2974	87.2974	One Sample
54143-55-4	Flecainide	04208503	2018-07-23	0.023069		0		0.018	87.7421	87.7421	One Sample
357399-43-0	Hydroxybuproprion	04095090	2018-02-06	0		0.0266979		0.02	-91.0019	91.0019	One Sample
148553-50-8	Pregabalin	04165500	2017-11-01	0.0260833		0		0.141	-91.9759	91.9759	One Sample
126-07-8	Griseofulvin	04165500	2018-06-26	0.0062708		0		0.034	-92.2117	92.2117	One Sample
26171-23-3	Tolmetin	04087241	2017-11-07	0.0385327		0		0.028	93.3997	93.3997	One Sample
57-66-9	Probenecid	04027000	2017-11-08	0	<	0.431948		0.309	-94.6198	94.6198	One Sample
56038-13-2	Sucralose	04092750	2018-07-11	2.67591	E	0	<	1.83	98.0761	98.0761	One Sample
56038-13-2	Sucralose	04092750	2018-07-11	2.67591	E	0	<	1.83	98.0761	98.0761	One Sample
2682-20-4	Methylisothiazolinone	04194310	2018-04-19	0	E	0.0489266	E	0.287	98.2956	98.2956	One Sample
58-93-5	Hydrochlorothiazide	04195000	2018-04-19	0	<	0.0838497		0.056	-99.8656	99.8656	One Sample
69-72-7	Salicylic acid	04093503	2018-07-12	0	<	0.216285		0.139	-102.724	102.724	One Sample
148553-50-8	Pregabalin	04194400	2018-04-18	0.0223973		0		0.141	-103.561	103.561	One Sample
93-65-2	Mecoprop*	04085427	2017-11-08	0.0262133		0	<	0.171	-106.141	106.141	One Sample
135308-74-6	rac-N,O-Didesmethyl venlafaxine	04195500	2018-07-24	0.0484108	E	0	E	0.029	107.806	107.806	One Sample
81-07-2	Saccharin	04195500	2018-07-24	0.385963	E	0	E	0.222	110.657	110.657	One Sample
644-62-2	Meclofenamic acid	04195500	2017-11-08	0		0.111434		0.064	-110.76	110.76	One Sample
94-20-2	Chlorpropamide	04085427	2017-11-08	0.0612685		0	<	0.034	113.12	113.12	One Sample
58-93-5	Hydrochlorothiazide	04085427	2017-11-08	0.102011		0	<	0.056	113.853	113.853	One Sample
90055-55-3	rac-Clopidogrel carboxylic acid	04165500	2017-11-01	0	<	0.0389563	E	0.285	114.125	114.125	One Sample
29331-92-8	10,11-Dihydro-10-hydroxy carbamazepine	04195500	2018-07-24	0.194059		0	<	0.102	116.755	116.755	One Sample
137862-53-4	Valsartan	04193500	2018-07-23	0.0012981		0	<	0.01	-117.556	117.556	One Sample
81-07-2	Saccharin	04193500	2018-07-23	0.437745	E	0	E	0.222	119.088	119.088	One Sample
81-07-2	Saccharin	04095090	2017-11-07	0.442345	E	0	<	0.222	119.761	119.761	One Sample
24280-93-1	Mycophenolic Acid	04085427	2017-11-08	0.0045077		0		0.036	-119.891	119.891	One Sample
26807-65-8	Indapamide	04087170	2017-11-07	0		0.0384345		0.019	-120.725	120.725	One Sample
69-72-7	Salicylic acid	04193500	2018-07-23	0.286677		0		0.139	121.949	121.949	One Sample
58955-93-4	rac-10,11-Dihydro-10,11-dihydroxy carbamazepine	04087170	2017-11-07	0.0443698		0		0.379	-124.112	124.112	One Sample
29331-92-8	10,11-Dihydro-10-hydroxy carbamazepine	04206000	2018-07-23	0	<	0.0118457		0.102	124.605	124.605	One Sample
25812-30-0	Gemfibrozil	04194400	2018-07-24	0	<	0.0735426		0.034	-124.897	124.897	One Sample
148553-50-8	Pregabalin	412226081344500	2018-07-23	0.0157375		0	<	0.141	-127.004	127.004	One Sample
57-66-9	Probenecid	04194310	2018-07-24	0		0.0320826		0.309	131.221	131.221	One Sample
81-07-2	Saccharin	04206000	2018-04-03	0.53707	E	0	<	0.222	131.489	131.489	One Sample
148553-50-8	Pregabalin	04208000	2018-07-23	0	<	0.0143631		0.141	132.3	132.3	One Sample
56-75-7	Chloramphenicol	04087170	2017-11-07	0	<	0.394101		0.154	-134.621	134.621	One Sample
33665-90-6	Acesulfame	04193500	2018-07-23	0	<	0.12633	E	0.046	-138.391	138.391	One Sample
95-14-7	1,2,3-Benzotriazole*	04087241	2017-11-07	0	<	0.141881	E	0.051	-139.061	139.061	One Sample
133310-19-7	Lamotrigine-N-2-beta-D-glucuronide	04194400	2018-04-18	0	<	0.0257105		0.009	-140.418	140.418	One Sample
69-72-7	Salicylic acid	04086540	2018-04-16	0	<	0.411945		0.139	-142.257	142.257	One Sample
69-72-7	Salicylic acid	04087241	2018-04-23	0	<	0.431354		0.139	-144.495	144.495	One Sample
33665-90-6	Acesulfame	04092750	2018-07-11	0.149613	E	0	E	0.046	146.701	146.701	One Sample
129-20-4	Oxyphenbutazone	04085427	2017-11-08	0.0858973	E	0	E	0.026	147.42	147.42	One Sample
95-14-7	1,2,3-Benzotriazole*	04163060	2018-06-28	0.173526	E	0	<	0.051	148.75	148.75	One Sample
56-75-7	Chloramphenicol	04085427	2017-11-08	0.534043		0	<	0.154	149.594	149.594	One Sample
148553-50-8	Pregabalin	04208503	2018-07-23	0	<	0.0092854		0.141	153.448	153.448	One Sample
64-77-7	Tolbutamide	04087241	2017-11-07	0.140763		0		0.036	154.649	154.649	One Sample
21187-98-4	Gliclazide	04087170	2017-11-07	0	E	0.133774	E	0.034	-154.899	154.899	One Sample
133310-19-7	Lamotrigine-N-2-beta-D-glucuronide	04208503	2018-04-18	0		0.0365015		0.009	-156.099	156.099	One Sample
136-85-6	5-Methyl-1H-benzotriazole*	04163060	2018-06-28	0.193816	E	0	<	0.043	160.059	160.059	One Sample
357399-43-0	Hydroxybuproprion	04195500	2018-07-24	0.093597		0	<	0.02	161.389	161.389	One Sample
33665-90-6	Acesulfame	04116000	2018-04-17	0	<	0.216654	E	0.046	-161.611	161.611	One Sample
33665-90-6	Acesulfame	04085427	2017-11-08	0.225633	E	0	<	0.046	162.998	162.998	One Sample
95-14-7	1,2,3-Benzotriazole*	04087170	2017-11-07	0.256786	E	0	<	0.051	163.866	163.866	One Sample
58-94-6	Chlorothiazide	04085427	2017-11-08	0.205724	E	0	<	0.04	164.558	164.558	One Sample
57-66-9	Probenecid	04208503	2018-07-23	0.0145699		0	<	0.309	-165.529	165.529	One Sample
57-66-9	Probenecid	04195500	2018-07-24	0	<	0.0143302		0.309	166.048	166.048	One Sample
57-66-9	Probenecid	04194400	2018-07-24	0.014287		0	<	0.309	-166.142	166.142	One Sample
29878-31-7	4-Methyl-1H-benzotriazole*	04157005	2017-11-06	0	<	0.183606	E	0.033	-167.018	167.018	One Sample
90055-55-3	rac-Clopidogrel carboxylic acid	04193500	2018-02-14	0	E	0.0126531	E	0.285	167.379	167.379	One Sample
58955-93-4	rac-10,11-Dihydro-10,11-dihydroxy carbamazepine	04116000	2018-06-25	0	<	0.0155865		0.379	169.6	169.6	One Sample
90055-55-3	rac-Clopidogrel carboxylic acid	04195000	2018-04-19	0	E	0.0113605	E	0.285	170.465	170.465	One Sample
57-66-9	Probenecid	04087241	2017-11-07	1.98905		0	<	0.309	171.169	171.169	One Sample
33665-90-6	Acesulfame	04119400	2018-04-17	0.296478	E	0	<	0.046	171.203	171.203	One Sample
69-72-7	Salicylic acid	04027000	2017-11-08	0.899996		0		0.139	171.325	171.325	One Sample
26171-23-3	Tolmetin	04087170	2017-11-07	0		0.183808		0.028	-171.69	171.69	One Sample
36322-90-4	Piroxicam	04087170	2017-11-07	0	<	0.224451		0.033	-172.609	172.609	One Sample
64-77-7	Tolbutamide	04085427	2017-11-08	0.272581		0		0.036	175.222	175.222	One Sample
29878-31-7	4-Methyl-1H-benzotriazole*	04087170	2017-11-07	0.343695	E	0	E	0.033	181.677	181.677	One Sample
90055-55-3	rac-Clopidogrel carboxylic acid	04119400	2017-11-07	0	E	0.006828	E	0.285	181.71	181.71	One Sample
64-77-7	Tolbutamide	04027000	2017-11-08	0		0.391604		0.036	-182.422	182.422	One Sample
33665-90-6	Acesulfame	04087170	2017-11-07	0	<	0.534029	E	0.046	-183.484	183.484	One Sample
29878-31-7	4-Methyl-1H-benzotriazole*	04119400	2018-02-14	0	<	0.410615	E	0.033	-184.547	184.547	One Sample
36322-90-4	Piroxicam	04027000	2017-11-08	0	<	0.461663		0.033	-186.197	186.197	One Sample
33665-90-6	Acesulfame	04165500	2018-02-13	0	<	0.707207	E	0.046	-187.401	187.401	One Sample
33665-90-6	Acesulfame	04095090	2018-02-06	0.802685	E	0	<	0.046	188.858	188.858	One Sample
60166-93-0	Iopamidol	04119400	2017-11-07	0	<	0.78582		0.024	-193.984	193.984	One Sample
84057-84-1	Lamotrigine	04208503	2018-07-23	0.202372		0	<				One Sample
84057-84-1	Lamotrigine	04195500	2018-07-24	0.411031		0	<				One Sample
136-85-6	5-Methyl-1H-benzotriazole*	04165500	2017-11-01	0	E	0	<	0.043			Neither Sample
144598-75-4	9-Hydroxyrespiridone	04165500	2017-11-01	0	<	0		0.022			Neither Sample
89796-99-6	Aceclofenac	04165500	2017-11-01	0		0	<	0.04			Neither Sample
37115-43-8	alpha-Hydroxyalprazolam	04165500	2017-11-01	0	<	0	<	0.042			Neither Sample
88150-42-9	Amlodipine	04165500	2017-11-01	0	E	0	<	0.032			Neither Sample
129722-12-9	Aripiprazole	04165500	2017-11-01	0		0		0.131			Neither Sample
134523-00-5	Atorvastatin	04165500	2017-11-01	0		0		0.153			Neither Sample
41859-67-0	Bezafibrate	04165500	2017-11-01	0	<	0	<	0.03			Neither Sample
28395-03-1	Bumetanide	04165500	2017-11-01	0		0		0.023			Neither Sample
145599-86-6	Cerivastatin	04165500	2017-11-01	0	<	0		0.021			Neither Sample
73963-72-1	Cilostazol	04165500	2017-11-01	0		0		0.005			Neither Sample
22316-47-8	Clobazam	04165500	2017-11-01	0	<	0		0.021			Neither Sample
636-54-4	Clopamide	04165500	2017-11-01	0		0		0.064			Neither Sample
23593-75-1	Clotrimazole	04165500	2017-11-01	0	<	0	<	0.022			Neither Sample
5786-21-0	Clozapine	04165500	2017-11-01	0		0		0.007			Neither Sample
53-06-5	Cortisone	04165500	2017-11-01	0	<	0		0.032			Neither Sample
50-18-0	Cyclophosphamide	04165500	2017-11-01	0		0	<	0.008			Neither Sample
50-02-2	Dexamethasone	04165500	2017-11-01	0		0		0.022			Neither Sample
50567-35-6	Dipyrone	04165500	2017-11-01	0	E	0	E	0.055			Neither Sample
72895-88-6	Eltenac	04165500	2017-11-01	0	<	0		0.383			Neither Sample
75847-73-3	Enalipril	04165500	2017-11-01	0	<	0		0.028			Neither Sample
58-54-8	Ethacrynic Acid	04165500	2017-11-01	0		0		0.255			Neither Sample
41340-25-4	Etodolac	04165500	2017-11-01	0	<	0	<	0.006			Neither Sample
437-38-7	Fentanyl	04165500	2017-11-01	0	E	0	E	0.011			Neither Sample
98319-26-7	Finaseride	04165500	2017-11-01	0		0		0.014			Neither Sample
38677-85-9	Flunixin	04165500	2017-11-01	0	<	0	<	0.034			Neither Sample
21187-98-4	Gliclazide	04165500	2017-11-01	0	<	0	E	0.034			Neither Sample
93479-97-1	Glimepiride	04165500	2017-11-01	0		0		0.056			Neither Sample
126-07-8	Griseofulvin	04165500	2017-11-01	0		0		0.034			Neither Sample
93-14-1	Guaiacol glycerol ether	04165500	2017-11-01	0		0		0.158			Neither Sample
26807-65-8	Indapamide	04165500	2017-11-01	0	<	0		0.019			Neither Sample
53-86-1	Indomethacin	04165500	2017-11-01	0		0		0.022			Neither Sample
138402-11-6	Irbesartan	04165500	2017-11-01	0		0	<	0.016			Neither Sample
6740-88-1	Ketamine	04165500	2017-11-01	0		0	<	0.029			Neither Sample
22071-15-4	Ketoprofen	04165500	2017-11-01	0	<	0	<	0.259			Neither Sample
74103-06-3	Ketorolac	04165500	2017-11-01	0		0		0.007			Neither Sample
84057-84-1	Lamotrigine	04165500	2017-11-01	0	<	0	<				Neither Sample
102767-28-2	Levetiracetam	04165500	2017-11-01	0	<	0	<	0.645			Neither Sample
100986-85-4	Levofloxacin	04165500	2017-11-01	0	<	0	<	1.52			Neither Sample
154-21-2	Lincomycin	04165500	2017-11-01	0	<	0	<	0.466			Neither Sample
76547-98-3	Lisinopril	04165500	2017-11-01	0	<	0		0.062			Neither Sample
846-49-1	Lorazepam	04165500	2017-11-01	0		0	<	0.009			Neither Sample
644-62-2	Meclofenamic acid	04165500	2017-11-01	0		0		0.064			Neither Sample
61-68-7	Mefenamic acid	04165500	2017-11-01	0	<	0	<	0.635			Neither Sample
71125-38-7	Meloxicam	04165500	2017-11-01	0		0		0.017			Neither Sample
57-42-1	Meperidine	04165500	2017-11-01	0		0	<	0.013			Neither Sample
22916-47-8	Miconazole	04165500	2017-11-01	0	<	0	E	0.099			Neither Sample
85650-52-8	Mirtazepine	04165500	2017-11-01	0		0		0.007			Neither Sample
105102-22-5	Mometasone (also contains mometasone furoate impurity G)	04165500	2017-11-01	0	<	0	E	0.127			Neither Sample
22204-53-1	Naproxen	04165500	2017-11-01	0	<	0	<	0.16			Neither Sample
62498-67-3	N-Desmethylcitalopram	04165500	2017-11-01	0	<	0		0.038			Neither Sample
6104-71-8	N-Desmethylclozapine	04165500	2017-11-01	0		0		0.039			Neither Sample
4394-00-7	Niflumic Acid	04165500	2017-11-01	0	<	0	<	0.065			Neither Sample
66085-59-4	Nimodipine	04165500	2017-11-01	0		0		0.016			Neither Sample
146-22-5	Nitrazepam	04165500	2017-11-01	0	<	0		0.016			Neither Sample
39562-70-4	Nitrendipine	04165500	2017-11-01	0		0		0.046			Neither Sample
1609-66-1	Norfentanyl	04165500	2017-11-01	0		0		0.012			Neither Sample
35211-10-0	Norketamine	04165500	2017-11-01	0	<	0		0.177			Neither Sample
3376-94-1	Norpropoxyphene	04165500	2017-11-01	0	<	0	<	0.289			Neither Sample
5747-48-8	Norquetiapine	04165500	2017-11-01	0		0		0.019			Neither Sample
83-98-7	Orphenadrine	04165500	2017-11-01	0		0	<	0.163			Neither Sample
21256-18-8	Oxaprozin	04165500	2017-11-01	0		0	<	0.004			Neither Sample
28721-07-5	Oxcarbazepine	04165500	2017-11-01	0		0	<	0.012			Neither Sample
129-20-4	Oxyphenbutazone	04165500	2017-11-01	0	<	0	E	0.026			Neither Sample
82834-16-0	Perindopril	04165500	2017-11-01	0		0		0.015			Neither Sample
4775-80-8	Phenylmercapturic acid	04165500	2017-11-01	0	E	0	<	0.019			Neither Sample
36322-90-4	Piroxicam	04165500	2017-11-01	0	<	0	<	0.033			Neither Sample
147511-69-1	Pitavastatin	04165500	2017-11-01	0	<	0		0.02			Neither Sample
57-66-9	Probenecid	04165500	2017-11-01	0	<	0		0.309			Neither Sample
111974-69-7	Quetiapine	04165500	2017-11-01	0	<	0		0.009			Neither Sample
135308-74-6	rac-N,O-Didesmethyl venlafaxine	04165500	2017-11-01	0	<	0	E	0.029			Neither Sample
106266-06-2	Risperidone	04165500	2017-11-01	0		0		0.007			Neither Sample
287714-41-4	Rosuvastatin	04165500	2017-11-01	0	<	0	<	0.27			Neither Sample
139755-83-2	Sildenafil	04165500	2017-11-01	0		0		0.009			Neither Sample
38194-50-2	Sulindac	04165500	2017-11-01	0	<	0		0.023			Neither Sample
103628-46-2	Sumatriptan	04165500	2017-11-01	0	<	0		0.048			Neither Sample
171596-29-5	Tadalafil	04165500	2017-11-01	0		0	<	0.024			Neither Sample
64-77-7	Tolbutamide	04165500	2017-11-01	0		0	<	0.036			Neither Sample
13710-19-5	Tolfenamic acid	04165500	2017-11-01	0	<	0	<	0.035			Neither Sample
26171-23-3	Tolmetin	04165500	2017-11-01	0	<	0	<	0.028			Neither Sample
56211-40-6	Torsemide	04165500	2017-11-01	0	<	0	<	0.017			Neither Sample
71109-09-6	Vedaprofen	04165500	2017-11-01	0		0	<				Neither Sample
163521-12-8	Vilazodone	04165500	2017-11-01	0		0		0.01			Neither Sample
163521-19-5	Vilazodone carboxylic acid	04165500	2017-11-01	0	<	0		0.018			Neither Sample
43200-80-2	Zopiclone	04165500	2017-11-01	0	<	0	<	0.329			Neither Sample
29331-92-8	10,11-Dihydro-10-hydroxy carbamazepine	04119400	2017-11-07	0	<	0	<	0.102			Neither Sample
59690-92-5	10-Chloro carbamazepine	04119400	2017-11-07	0	<	0	<	0.133			Neither Sample
136-85-6	5-Methyl-1H-benzotriazole*	04119400	2017-11-07	0	<	0	<	0.043			Neither Sample
144598-75-4	9-Hydroxyrespiridone	04119400	2017-11-07	0		0		0.022			Neither Sample
89796-99-6	Aceclofenac	04119400	2017-11-07	0	<	0	<	0.04			Neither Sample
37115-43-8	alpha-Hydroxyalprazolam	04119400	2017-11-07	0	<	0	<	0.042			Neither Sample
88150-42-9	Amlodipine	04119400	2017-11-07	0	<	0	<	0.032			Neither Sample
129722-12-9	Aripiprazole	04119400	2017-11-07	0		0		0.131			Neither Sample
134523-00-5	Atorvastatin	04119400	2017-11-07	0		0		0.153			Neither Sample
41859-67-0	Bezafibrate	04119400	2017-11-07	0	<	0	<	0.03			Neither Sample
28395-03-1	Bumetanide	04119400	2017-11-07	0		0		0.023			Neither Sample
145599-86-6	Cerivastatin	04119400	2017-11-07	0		0		0.021			Neither Sample
73963-72-1	Cilostazol	04119400	2017-11-07	0		0		0.005			Neither Sample
18323-44-9	Clindamycin	04119400	2017-11-07	0		0		0.006			Neither Sample
22316-47-8	Clobazam	04119400	2017-11-07	0		0		0.021			Neither Sample
636-54-4	Clopamide	04119400	2017-11-07	0		0		0.064			Neither Sample
113665-84-2	Clopidogrel	04119400	2017-11-07	0		0		0.004			Neither Sample
23593-75-1	Clotrimazole	04119400	2017-11-07	0	<	0	<	0.022			Neither Sample
5786-21-0	Clozapine	04119400	2017-11-07	0		0		0.007			Neither Sample
53-06-5	Cortisone	04119400	2017-11-07	0		0		0.032			Neither Sample
50-18-0	Cyclophosphamide	04119400	2017-11-07	0	<	0	<	0.008			Neither Sample
42399-40-6	Desacetyl Diltiazem	04119400	2017-11-07	0		0		0.009			Neither Sample
50-02-2	Dexamethasone	04119400	2017-11-07	0		0		0.022			Neither Sample
50567-35-6	Dipyrone	04119400	2017-11-07	0	E	0	E	0.055			Neither Sample
72895-88-6	Eltenac	04119400	2017-11-07	0		0		0.383			Neither Sample
75847-73-3	Enalipril	04119400	2017-11-07	0		0		0.028			Neither Sample
58-54-8	Ethacrynic Acid	04119400	2017-11-07	0		0		0.255			Neither Sample
41340-25-4	Etodolac	04119400	2017-11-07	0	<	0	<	0.006			Neither Sample
437-38-7	Fentanyl	04119400	2017-11-07	0	E	0	E	0.011			Neither Sample
98319-26-7	Finaseride	04119400	2017-11-07	0		0		0.014			Neither Sample
54143-55-4	Flecainide	04119400	2017-11-07	0		0		0.018			Neither Sample
38677-85-9	Flunixin	04119400	2017-11-07	0	<	0	<	0.034			Neither Sample
21187-98-4	Gliclazide	04119400	2017-11-07	0	E	0	E	0.034			Neither Sample
93479-97-1	Glimepiride	04119400	2017-11-07	0		0		0.056			Neither Sample
126-07-8	Griseofulvin	04119400	2017-11-07	0		0		0.034			Neither Sample
93-14-1	Guaiacol glycerol ether	04119400	2017-11-07	0		0		0.158			Neither Sample
357399-43-0	Hydroxybuproprion	04119400	2017-11-07	0	<	0	<	0.02			Neither Sample
26807-65-8	Indapamide	04119400	2017-11-07	0		0		0.019			Neither Sample
53-86-1	Indomethacin	04119400	2017-11-07	0		0		0.022			Neither Sample
138402-11-6	Irbesartan	04119400	2017-11-07	0	<	0	<	0.016			Neither Sample
6740-88-1	Ketamine	04119400	2017-11-07	0	<	0	<	0.029			Neither Sample
22071-15-4	Ketoprofen	04119400	2017-11-07	0	<	0	<	0.259			Neither Sample
74103-06-3	Ketorolac	04119400	2017-11-07	0		0		0.007			Neither Sample
84057-84-1	Lamotrigine	04119400	2017-11-07	0	<	0	<				Neither Sample
133310-19-7	Lamotrigine-N-2-beta-D-glucuronide	04119400	2017-11-07	0	<	0	<	0.009			Neither Sample
102767-28-2	Levetiracetam	04119400	2017-11-07	0	<	0	<	0.645			Neither Sample
100986-85-4	Levofloxacin	04119400	2017-11-07	0	<	0	<	1.52			Neither Sample
154-21-2	Lincomycin	04119400	2017-11-07	0	<	0	<	0.466			Neither Sample
846-49-1	Lorazepam	04119400	2017-11-07	0	<	0	<	0.009			Neither Sample
114798-26-4	Losartan	04119400	2017-11-07	0		0		0.024			Neither Sample
644-62-2	Meclofenamic acid	04119400	2017-11-07	0		0		0.064			Neither Sample
61-68-7	Mefenamic acid	04119400	2017-11-07	0	<	0	<	0.635			Neither Sample
71125-38-7	Meloxicam	04119400	2017-11-07	0		0		0.017			Neither Sample
57-42-1	Meperidine	04119400	2017-11-07	0	<	0	<	0.013			Neither Sample
554-57-4	Methazolamide	04119400	2017-11-07	0	<	0	<	0.232			Neither Sample
2682-20-4	Methylisothiazolinone	04119400	2017-11-07	0	E	0	E	0.287			Neither Sample
22916-47-8	Miconazole	04119400	2017-11-07	0	E	0	E	0.099			Neither Sample
85650-52-8	Mirtazepine	04119400	2017-11-07	0		0		0.007			Neither Sample
105102-22-5	Mometasone (also contains mometasone furoate impurity G)	04119400	2017-11-07	0	E	0	E	0.127			Neither Sample
24280-93-1	Mycophenolic Acid	04119400	2017-11-07	0		0		0.036			Neither Sample
22204-53-1	Naproxen	04119400	2017-11-07	0	<	0	<	0.16			Neither Sample
62498-67-3	N-Desmethylcitalopram	04119400	2017-11-07	0		0		0.038			Neither Sample
6104-71-8	N-Desmethylclozapine	04119400	2017-11-07	0		0		0.039			Neither Sample
4394-00-7	Niflumic Acid	04119400	2017-11-07	0	<	0	<	0.065			Neither Sample
66085-59-4	Nimodipine	04119400	2017-11-07	0		0		0.016			Neither Sample
146-22-5	Nitrazepam	04119400	2017-11-07	0		0		0.016			Neither Sample
39562-70-4	Nitrendipine	04119400	2017-11-07	0		0		0.046			Neither Sample
1609-66-1	Norfentanyl	04119400	2017-11-07	0		0		0.012			Neither Sample
35211-10-0	Norketamine	04119400	2017-11-07	0		0		0.177			Neither Sample
3376-94-1	Norpropoxyphene	04119400	2017-11-07	0	<	0	<	0.289			Neither Sample
5747-48-8	Norquetiapine	04119400	2017-11-07	0		0		0.019			Neither Sample
83-98-7	Orphenadrine	04119400	2017-11-07	0	<	0	<	0.163			Neither Sample
21256-18-8	Oxaprozin	04119400	2017-11-07	0	<	0	<	0.004			Neither Sample
28721-07-5	Oxcarbazepine	04119400	2017-11-07	0	<	0	<	0.012			Neither Sample
129-20-4	Oxyphenbutazone	04119400	2017-11-07	0	E	0	E	0.026			Neither Sample
82834-16-0	Perindopril	04119400	2017-11-07	0		0		0.015			Neither Sample
4775-80-8	Phenylmercapturic acid	04119400	2017-11-07	0	<	0	<	0.019			Neither Sample
36322-90-4	Piroxicam	04119400	2017-11-07	0	<	0	<	0.033			Neither Sample
147511-69-1	Pitavastatin	04119400	2017-11-07	0		0		0.02			Neither Sample
148553-50-8	Pregabalin	04119400	2017-11-07	0		0		0.141			Neither Sample
57-66-9	Probenecid	04119400	2017-11-07	0		0		0.309			Neither Sample
6620-60-6	Proglumide	04119400	2017-11-07	0	<	0	<	0.147			Neither Sample
111974-69-7	Quetiapine	04119400	2017-11-07	0		0		0.009			Neither Sample
58955-93-4	rac-10,11-Dihydro-10,11-dihydroxy carbamazepine	04119400	2017-11-07	0	<	0	<	0.379			Neither Sample
135308-74-6	rac-N,O-Didesmethyl venlafaxine	04119400	2017-11-07	0	E	0	E	0.029			Neither Sample
106266-06-2	Risperidone	04119400	2017-11-07	0		0		0.007			Neither Sample
287714-41-4	Rosuvastatin	04119400	2017-11-07	0	<	0	<	0.27			Neither Sample
139755-83-2	Sildenafil	04119400	2017-11-07	0		0		0.009			Neither Sample
38194-50-2	Sulindac	04119400	2017-11-07	0		0		0.023			Neither Sample
103628-46-2	Sumatriptan	04119400	2017-11-07	0		0		0.048			Neither Sample
171596-29-5	Tadalafil	04119400	2017-11-07	0	<	0	<	0.024			Neither Sample
64-77-7	Tolbutamide	04119400	2017-11-07	0	<	0	<	0.036			Neither Sample
13710-19-5	Tolfenamic acid	04119400	2017-11-07	0	<	0	<	0.035			Neither Sample
26171-23-3	Tolmetin	04119400	2017-11-07	0	<	0	<	0.028			Neither Sample
56211-40-6	Torsemide	04119400	2017-11-07	0	<	0	<	0.017			Neither Sample
137862-53-4	Valsartan	04119400	2017-11-07	0	<	0	<	0.01			Neither Sample
71109-09-6	Vedaprofen	04119400	2017-11-07	0	<	0	<				Neither Sample
163521-12-8	Vilazodone	04119400	2017-11-07	0		0		0.01			Neither Sample
163521-19-5	Vilazodone carboxylic acid	04119400	2017-11-07	0		0		0.018			Neither Sample
139110-80-8	Zanamivir	04119400	2017-11-07	0	<	0	<	0.31			Neither Sample
43200-80-2	Zopiclone	04119400	2017-11-07	0	<	0	<	0.329			Neither Sample
29331-92-8	10,11-Dihydro-10-hydroxy carbamazepine	04157005	2017-11-06	0	<	0	<	0.102			Neither Sample
59690-92-5	10-Chloro carbamazepine	04157005	2017-11-06	0	<	0	<	0.133			Neither Sample
136-85-6	5-Methyl-1H-benzotriazole*	04157005	2017-11-06	0	<	0	<	0.043			Neither Sample
144598-75-4	9-Hydroxyrespiridone	04157005	2017-11-06	0		0		0.022			Neither Sample
89796-99-6	Aceclofenac	04157005	2017-11-06	0	<	0	<	0.04			Neither Sample
37115-43-8	alpha-Hydroxyalprazolam	04157005	2017-11-06	0	<	0	<	0.042			Neither Sample
88150-42-9	Amlodipine	04157005	2017-11-06	0	<	0	<	0.032			Neither Sample
129722-12-9	Aripiprazole	04157005	2017-11-06	0		0		0.131			Neither Sample
134523-00-5	Atorvastatin	04157005	2017-11-06	0		0		0.153			Neither Sample
41859-67-0	Bezafibrate	04157005	2017-11-06	0	<	0	<	0.03			Neither Sample
28395-03-1	Bumetanide	04157005	2017-11-06	0		0		0.023			Neither Sample
145599-86-6	Cerivastatin	04157005	2017-11-06	0		0		0.021			Neither Sample
73963-72-1	Cilostazol	04157005	2017-11-06	0		0		0.005			Neither Sample
18323-44-9	Clindamycin	04157005	2017-11-06	0		0		0.006			Neither Sample
22316-47-8	Clobazam	04157005	2017-11-06	0		0		0.021			Neither Sample
636-54-4	Clopamide	04157005	2017-11-06	0		0		0.064			Neither Sample
113665-84-2	Clopidogrel	04157005	2017-11-06	0		0		0.004			Neither Sample
23593-75-1	Clotrimazole	04157005	2017-11-06	0	<	0	<	0.022			Neither Sample
5786-21-0	Clozapine	04157005	2017-11-06	0		0		0.007			Neither Sample
53-06-5	Cortisone	04157005	2017-11-06	0		0		0.032			Neither Sample
50-18-0	Cyclophosphamide	04157005	2017-11-06	0	<	0	<	0.008			Neither Sample
42399-40-6	Desacetyl Diltiazem	04157005	2017-11-06	0		0		0.009			Neither Sample
50-02-2	Dexamethasone	04157005	2017-11-06	0		0		0.022			Neither Sample
50567-35-6	Dipyrone	04157005	2017-11-06	0	E	0	E	0.055			Neither Sample
72895-88-6	Eltenac	04157005	2017-11-06	0		0		0.383			Neither Sample
76420-72-9	Enalaprilat	04157005	2017-11-06	0		0					Neither Sample
75847-73-3	Enalipril	04157005	2017-11-06	0		0		0.028			Neither Sample
58-54-8	Ethacrynic Acid	04157005	2017-11-06	0		0		0.255			Neither Sample
41340-25-4	Etodolac	04157005	2017-11-06	0	<	0	<	0.006			Neither Sample
437-38-7	Fentanyl	04157005	2017-11-06	0	E	0	E	0.011			Neither Sample
98319-26-7	Finaseride	04157005	2017-11-06	0		0		0.014			Neither Sample
54143-55-4	Flecainide	04157005	2017-11-06	0		0		0.018			Neither Sample
38677-85-9	Flunixin	04157005	2017-11-06	0	<	0	<	0.034			Neither Sample
21187-98-4	Gliclazide	04157005	2017-11-06	0	E	0	E	0.034			Neither Sample
93479-97-1	Glimepiride	04157005	2017-11-06	0		0		0.056			Neither Sample
126-07-8	Griseofulvin	04157005	2017-11-06	0		0		0.034			Neither Sample
93-14-1	Guaiacol glycerol ether	04157005	2017-11-06	0		0		0.158			Neither Sample
357399-43-0	Hydroxybuproprion	04157005	2017-11-06	0	<	0	<	0.02			Neither Sample
26807-65-8	Indapamide	04157005	2017-11-06	0		0		0.019			Neither Sample
53-86-1	Indomethacin	04157005	2017-11-06	0		0		0.022			Neither Sample
60166-93-0	Iopamidol	04157005	2017-11-06	0	<	0	<	0.024			Neither Sample
138402-11-6	Irbesartan	04157005	2017-11-06	0	<	0	<	0.016			Neither Sample
6740-88-1	Ketamine	04157005	2017-11-06	0	<	0	<	0.029			Neither Sample
22071-15-4	Ketoprofen	04157005	2017-11-06	0	<	0	<	0.259			Neither Sample
74103-06-3	Ketorolac	04157005	2017-11-06	0		0		0.007			Neither Sample
84057-84-1	Lamotrigine	04157005	2017-11-06	0	<	0	<				Neither Sample
133310-19-7	Lamotrigine-N-2-beta-D-glucuronide	04157005	2017-11-06	0	<	0	<	0.009			Neither Sample
102767-28-2	Levetiracetam	04157005	2017-11-06	0	<	0	<	0.645			Neither Sample
100986-85-4	Levofloxacin	04157005	2017-11-06	0	<	0	<	1.52			Neither Sample
154-21-2	Lincomycin	04157005	2017-11-06	0	<	0	<	0.466			Neither Sample
76547-98-3	Lisinopril	04157005	2017-11-06	0		0		0.062			Neither Sample
846-49-1	Lorazepam	04157005	2017-11-06	0	<	0	<	0.009			Neither Sample
114798-26-4	Losartan	04157005	2017-11-06	0		0		0.024			Neither Sample
644-62-2	Meclofenamic acid	04157005	2017-11-06	0		0		0.064			Neither Sample
61-68-7	Mefenamic acid	04157005	2017-11-06	0	<	0	<	0.635			Neither Sample
71125-38-7	Meloxicam	04157005	2017-11-06	0		0		0.017			Neither Sample
57-42-1	Meperidine	04157005	2017-11-06	0	<	0	<	0.013			Neither Sample
554-57-4	Methazolamide	04157005	2017-11-06	0	<	0	<	0.232			Neither Sample
2682-20-4	Methylisothiazolinone	04157005	2017-11-06	0	E	0	E	0.287			Neither Sample
22916-47-8	Miconazole	04157005	2017-11-06	0	E	0	E	0.099			Neither Sample
85650-52-8	Mirtazepine	04157005	2017-11-06	0		0		0.007			Neither Sample
105102-22-5	Mometasone (also contains mometasone furoate impurity G)	04157005	2017-11-06	0	E	0	E	0.127			Neither Sample
24280-93-1	Mycophenolic Acid	04157005	2017-11-06	0		0		0.036			Neither Sample
22204-53-1	Naproxen	04157005	2017-11-06	0	<	0	<	0.16			Neither Sample
62498-67-3	N-Desmethylcitalopram	04157005	2017-11-06	0		0		0.038			Neither Sample
6104-71-8	N-Desmethylclozapine	04157005	2017-11-06	0		0		0.039			Neither Sample
4394-00-7	Niflumic Acid	04157005	2017-11-06	0	<	0	<	0.065			Neither Sample
66085-59-4	Nimodipine	04157005	2017-11-06	0		0		0.016			Neither Sample
146-22-5	Nitrazepam	04157005	2017-11-06	0		0		0.016			Neither Sample
39562-70-4	Nitrendipine	04157005	2017-11-06	0		0		0.046			Neither Sample
1609-66-1	Norfentanyl	04157005	2017-11-06	0		0		0.012			Neither Sample
35211-10-0	Norketamine	04157005	2017-11-06	0		0		0.177			Neither Sample
3376-94-1	Norpropoxyphene	04157005	2017-11-06	0	<	0	<	0.289			Neither Sample
5747-48-8	Norquetiapine	04157005	2017-11-06	0		0		0.019			Neither Sample
83-98-7	Orphenadrine	04157005	2017-11-06	0	<	0	<	0.163			Neither Sample
21256-18-8	Oxaprozin	04157005	2017-11-06	0	<	0	<	0.004			Neither Sample
28721-07-5	Oxcarbazepine	04157005	2017-11-06	0	<	0	<	0.012			Neither Sample
129-20-4	Oxyphenbutazone	04157005	2017-11-06	0	E	0	E	0.026			Neither Sample
82834-16-0	Perindopril	04157005	2017-11-06	0		0		0.015			Neither Sample
4775-80-8	Phenylmercapturic acid	04157005	2017-11-06	0	<	0	<	0.019			Neither Sample
36322-90-4	Piroxicam	04157005	2017-11-06	0	<	0	<	0.033			Neither Sample
147511-69-1	Pitavastatin	04157005	2017-11-06	0		0		0.02			Neither Sample
148553-50-8	Pregabalin	04157005	2017-11-06	0		0		0.141			Neither Sample
57-66-9	Probenecid	04157005	2017-11-06	0		0		0.309			Neither Sample
6620-60-6	Proglumide	04157005	2017-11-06	0	<	0	<	0.147			Neither Sample
111974-69-7	Quetiapine	04157005	2017-11-06	0		0		0.009			Neither Sample
58955-93-4	rac-10,11-Dihydro-10,11-dihydroxy carbamazepine	04157005	2017-11-06	0	<	0	<	0.379			Neither Sample
135308-74-6	rac-N,O-Didesmethyl venlafaxine	04157005	2017-11-06	0	E	0	E	0.029			Neither Sample
106266-06-2	Risperidone	04157005	2017-11-06	0		0		0.007			Neither Sample
287714-41-4	Rosuvastatin	04157005	2017-11-06	0	<	0	<	0.27			Neither Sample
139755-83-2	Sildenafil	04157005	2017-11-06	0		0		0.009			Neither Sample
38194-50-2	Sulindac	04157005	2017-11-06	0		0		0.023			Neither Sample
103628-46-2	Sumatriptan	04157005	2017-11-06	0		0		0.048			Neither Sample
171596-29-5	Tadalafil	04157005	2017-11-06	0	<	0	<	0.024			Neither Sample
64-77-7	Tolbutamide	04157005	2017-11-06	0	<	0	<	0.036			Neither Sample
13710-19-5	Tolfenamic acid	04157005	2017-11-06	0	<	0	<	0.035			Neither Sample
26171-23-3	Tolmetin	04157005	2017-11-06	0	<	0	<	0.028			Neither Sample
56211-40-6	Torsemide	04157005	2017-11-06	0	<	0	<	0.017			Neither Sample
137862-53-4	Valsartan	04157005	2017-11-06	0	<	0	<	0.01			Neither Sample
71109-09-6	Vedaprofen	04157005	2017-11-06	0	<	0	<				Neither Sample
163521-12-8	Vilazodone	04157005	2017-11-06	0		0		0.01			Neither Sample
163521-19-5	Vilazodone carboxylic acid	04157005	2017-11-06	0		0		0.018			Neither Sample
139110-80-8	Zanamivir	04157005	2017-11-06	0	<	0	<	0.31			Neither Sample
43200-80-2	Zopiclone	04157005	2017-11-06	0	<	0	<	0.329			Neither Sample
59690-92-5	10-Chloro carbamazepine	04119400	2018-02-14	0	<	0	<	0.133			Neither Sample
136-85-6	5-Methyl-1H-benzotriazole*	04119400	2018-02-14	0	E	0	E	0.043			Neither Sample
144598-75-4	9-Hydroxyrespiridone	04119400	2018-02-14	0		0		0.022			Neither Sample
89796-99-6	Aceclofenac	04119400	2018-02-14	0	<	0	<	0.04			Neither Sample
37115-43-8	alpha-Hydroxyalprazolam	04119400	2018-02-14	0		0		0.042			Neither Sample
88150-42-9	Amlodipine	04119400	2018-02-14	0	E	0	E	0.032			Neither Sample
129722-12-9	Aripiprazole	04119400	2018-02-14	0		0		0.131			Neither Sample
134523-00-5	Atorvastatin	04119400	2018-02-14	0		0		0.153			Neither Sample
95-14-7	1,2,3-Benzotriazole*	04119400	2018-02-14	0	<	0	<	0.051			Neither Sample
41859-67-0	Bezafibrate	04119400	2018-02-14	0	<	0	<	0.03			Neither Sample
28395-03-1	Bumetanide	04119400	2018-02-14	0		0		0.023			Neither Sample
145599-86-6	Cerivastatin	04119400	2018-02-14	0		0		0.021			Neither Sample
83881-51-0	Cetirizine	04119400	2018-02-14	0	<	0	<	0.009			Neither Sample
73963-72-1	Cilostazol	04119400	2018-02-14	0		0		0.005			Neither Sample
18323-44-9	Clindamycin	04119400	2018-02-14	0		0		0.006			Neither Sample
22316-47-8	Clobazam	04119400	2018-02-14	0		0		0.021			Neither Sample
636-54-4	Clopamide	04119400	2018-02-14	0	<	0	<	0.064			Neither Sample
113665-84-2	Clopidogrel	04119400	2018-02-14	0		0		0.004			Neither Sample
23593-75-1	Clotrimazole	04119400	2018-02-14	0	<	0	<	0.022			Neither Sample
5786-21-0	Clozapine	04119400	2018-02-14	0		0		0.007			Neither Sample
53-06-5	Cortisone	04119400	2018-02-14	0		0		0.032			Neither Sample
50-18-0	Cyclophosphamide	04119400	2018-02-14	0	<	0	<	0.008			Neither Sample
42399-40-6	Desacetyl Diltiazem	04119400	2018-02-14	0		0		0.009			Neither Sample
50-02-2	Dexamethasone	04119400	2018-02-14	0		0		0.022			Neither Sample
50567-35-6	Dipyrone	04119400	2018-02-14	0	E	0	E	0.055			Neither Sample
72895-88-6	Eltenac	04119400	2018-02-14	0	<	0	<	0.383			Neither Sample
76420-72-9	Enalaprilat	04119400	2018-02-14	0	<	0	<				Neither Sample
75847-73-3	Enalipril	04119400	2018-02-14	0		0		0.028			Neither Sample
41340-25-4	Etodolac	04119400	2018-02-14	0		0		0.006			Neither Sample
437-38-7	Fentanyl	04119400	2018-02-14	0	E	0	E	0.011			Neither Sample
98319-26-7	Finaseride	04119400	2018-02-14	0		0		0.014			Neither Sample
54143-55-4	Flecainide	04119400	2018-02-14	0		0		0.018			Neither Sample
38677-85-9	Flunixin	04119400	2018-02-14	0	<	0	<	0.034			Neither Sample
21187-98-4	Gliclazide	04119400	2018-02-14	0	E	0	E	0.034			Neither Sample
93479-97-1	Glimepiride	04119400	2018-02-14	0		0		0.056			Neither Sample
126-07-8	Griseofulvin	04119400	2018-02-14	0		0		0.034			Neither Sample
93-14-1	Guaiacol glycerol ether	04119400	2018-02-14	0		0		0.158			Neither Sample
26807-65-8	Indapamide	04119400	2018-02-14	0	<	0	<	0.019			Neither Sample
53-86-1	Indomethacin	04119400	2018-02-14	0	<	0	<	0.022			Neither Sample
138402-11-6	Irbesartan	04119400	2018-02-14	0	<	0	<	0.016			Neither Sample
6740-88-1	Ketamine	04119400	2018-02-14	0	<	0	<	0.029			Neither Sample
22071-15-4	Ketoprofen	04119400	2018-02-14	0	<	0	<	0.259			Neither Sample
74103-06-3	Ketorolac	04119400	2018-02-14	0		0		0.007			Neither Sample
84057-84-1	Lamotrigine	04119400	2018-02-14	0	<	0	<				Neither Sample
133310-19-7	Lamotrigine-N-2-beta-D-glucuronide	04119400	2018-02-14	0		0		0.009			Neither Sample
102767-28-2	Levetiracetam	04119400	2018-02-14	0	<	0	<	0.645			Neither Sample
100986-85-4	Levofloxacin	04119400	2018-02-14	0	<	0	<	1.52			Neither Sample
154-21-2	Lincomycin	04119400	2018-02-14	0		0		0.466			Neither Sample
76547-98-3	Lisinopril	04119400	2018-02-14	0		0		0.062			Neither Sample
846-49-1	Lorazepam	04119400	2018-02-14	0		0		0.009			Neither Sample
644-62-2	Meclofenamic acid	04119400	2018-02-14	0		0		0.064			Neither Sample
61-68-7	Mefenamic acid	04119400	2018-02-14	0		0		0.635			Neither Sample
71125-38-7	Meloxicam	04119400	2018-02-14	0	<	0	<	0.017			Neither Sample
57-42-1	Meperidine	04119400	2018-02-14	0	<	0	<	0.013			Neither Sample
554-57-4	Methazolamide	04119400	2018-02-14	0	<	0	<	0.232			Neither Sample
2682-20-4	Methylisothiazolinone	04119400	2018-02-14	0	E	0	E	0.287			Neither Sample
22916-47-8	Miconazole	04119400	2018-02-14	0	E	0	E	0.099			Neither Sample
85650-52-8	Mirtazepine	04119400	2018-02-14	0	<	0	<	0.007			Neither Sample
105102-22-5	Mometasone (also contains mometasone furoate impurity G)	04119400	2018-02-14	0	E	0	E	0.127			Neither Sample
24280-93-1	Mycophenolic Acid	04119400	2018-02-14	0		0		0.036			Neither Sample
22204-53-1	Naproxen	04119400	2018-02-14	0	<	0	<	0.16			Neither Sample
62498-67-3	N-Desmethylcitalopram	04119400	2018-02-14	0		0		0.038			Neither Sample
6104-71-8	N-Desmethylclozapine	04119400	2018-02-14	0	<	0	<	0.039			Neither Sample
4394-00-7	Niflumic Acid	04119400	2018-02-14	0		0		0.065			Neither Sample
66085-59-4	Nimodipine	04119400	2018-02-14	0		0		0.016			Neither Sample
146-22-5	Nitrazepam	04119400	2018-02-14	0	<	0	<	0.016			Neither Sample
39562-70-4	Nitrendipine	04119400	2018-02-14	0		0		0.046			Neither Sample
1609-66-1	Norfentanyl	04119400	2018-02-14	0		0		0.012			Neither Sample
35211-10-0	Norketamine	04119400	2018-02-14	0		0		0.177			Neither Sample
3376-94-1	Norpropoxyphene	04119400	2018-02-14	0	<	0	<	0.289			Neither Sample
5747-48-8	Norquetiapine	04119400	2018-02-14	0	<	0	<	0.019			Neither Sample
83-98-7	Orphenadrine	04119400	2018-02-14	0		0		0.163			Neither Sample
21256-18-8	Oxaprozin	04119400	2018-02-14	0	<	0	<	0.004			Neither Sample
28721-07-5	Oxcarbazepine	04119400	2018-02-14	0	<	0	<	0.012			Neither Sample
82834-16-0	Perindopril	04119400	2018-02-14	0		0		0.015			Neither Sample
50-33-9	Phenylbutazone	04119400	2018-02-14	0	<	0	<	0.01			Neither Sample
4775-80-8	Phenylmercapturic acid	04119400	2018-02-14	0	<	0	<	0.019			Neither Sample
36322-90-4	Piroxicam	04119400	2018-02-14	0	<	0	<	0.033			Neither Sample
147511-69-1	Pitavastatin	04119400	2018-02-14	0		0		0.02			Neither Sample
148553-50-8	Pregabalin	04119400	2018-02-14	0	<	0	<	0.141			Neither Sample
57-66-9	Probenecid	04119400	2018-02-14	0	<	0	<	0.309			Neither Sample
6620-60-6	Proglumide	04119400	2018-02-14	0	<	0	<	0.147			Neither Sample
111974-69-7	Quetiapine	04119400	2018-02-14	0	<	0	<	0.009			Neither Sample
58955-93-4	rac-10,11-Dihydro-10,11-dihydroxy carbamazepine	04119400	2018-02-14	0	<	0	<	0.379			Neither Sample
90055-55-3	rac-Clopidogrel carboxylic acid	04119400	2018-02-14	0	E	0	E	0.285			Neither Sample
106266-06-2	Risperidone	04119400	2018-02-14	0		0		0.007			Neither Sample
287714-41-4	Rosuvastatin	04119400	2018-02-14	0		0		0.27			Neither Sample
139755-83-2	Sildenafil	04119400	2018-02-14	0		0		0.009			Neither Sample
38194-50-2	Sulindac	04119400	2018-02-14	0		0		0.023			Neither Sample
103628-46-2	Sumatriptan	04119400	2018-02-14	0	<	0	<	0.048			Neither Sample
171596-29-5	Tadalafil	04119400	2018-02-14	0		0		0.024			Neither Sample
64-77-7	Tolbutamide	04119400	2018-02-14	0		0		0.036			Neither Sample
13710-19-5	Tolfenamic acid	04119400	2018-02-14	0	<	0	<	0.035			Neither Sample
26171-23-3	Tolmetin	04119400	2018-02-14	0		0		0.028			Neither Sample
56211-40-6	Torsemide	04119400	2018-02-14	0	<	0	<	0.017			Neither Sample
137862-53-4	Valsartan	04119400	2018-02-14	0		0		0.01			Neither Sample
71109-09-6	Vedaprofen	04119400	2018-02-14	0	<	0	<				Neither Sample
163521-12-8	Vilazodone	04119400	2018-02-14	0		0		0.01			Neither Sample
163521-19-5	Vilazodone carboxylic acid	04119400	2018-02-14	0		0		0.018			Neither Sample
139110-80-8	Zanamivir	04119400	2018-02-14	0	<	0	<	0.31			Neither Sample
43200-80-2	Zopiclone	04119400	2018-02-14	0	<	0	<	0.329			Neither Sample
29331-92-8	10,11-Dihydro-10-hydroxy carbamazepine	04119400	2018-04-17	0	<	0	<	0.102			Neither Sample
59690-92-5	10-Chloro carbamazepine	04119400	2018-04-17	0	<	0	<	0.133			Neither Sample
29878-31-7	4-Methyl-1H-benzotriazole*	04119400	2018-04-17	0	<	0	<	0.033			Neither Sample
136-85-6	5-Methyl-1H-benzotriazole*	04119400	2018-04-17	0	E	0	E	0.043			Neither Sample
144598-75-4	9-Hydroxyrespiridone	04119400	2018-04-17	0		0		0.022			Neither Sample
89796-99-6	Aceclofenac	04119400	2018-04-17	0	<	0	<	0.04			Neither Sample
37115-43-8	alpha-Hydroxyalprazolam	04119400	2018-04-17	0		0		0.042			Neither Sample
88150-42-9	Amlodipine	04119400	2018-04-17	0	E	0	E	0.032			Neither Sample
129722-12-9	Aripiprazole	04119400	2018-04-17	0		0		0.131			Neither Sample
134523-00-5	Atorvastatin	04119400	2018-04-17	0		0		0.153			Neither Sample
95-14-7	1,2,3-Benzotriazole*	04119400	2018-04-17	0	<	0	<	0.051			Neither Sample
41859-67-0	Bezafibrate	04119400	2018-04-17	0	<	0	<	0.03			Neither Sample
28395-03-1	Bumetanide	04119400	2018-04-17	0		0		0.023			Neither Sample
145599-86-6	Cerivastatin	04119400	2018-04-17	0		0		0.021			Neither Sample
83881-51-0	Cetirizine	04119400	2018-04-17	0	<	0	<	0.009			Neither Sample
73963-72-1	Cilostazol	04119400	2018-04-17	0		0		0.005			Neither Sample
18323-44-9	Clindamycin	04119400	2018-04-17	0		0		0.006			Neither Sample
22316-47-8	Clobazam	04119400	2018-04-17	0		0		0.021			Neither Sample
636-54-4	Clopamide	04119400	2018-04-17	0	<	0	<	0.064			Neither Sample
113665-84-2	Clopidogrel	04119400	2018-04-17	0		0		0.004			Neither Sample
23593-75-1	Clotrimazole	04119400	2018-04-17	0	<	0	<	0.022			Neither Sample
5786-21-0	Clozapine	04119400	2018-04-17	0		0		0.007			Neither Sample
53-06-5	Cortisone	04119400	2018-04-17	0		0		0.032			Neither Sample
50-18-0	Cyclophosphamide	04119400	2018-04-17	0	<	0	<	0.008			Neither Sample
42399-40-6	Desacetyl Diltiazem	04119400	2018-04-17	0		0		0.009			Neither Sample
50-02-2	Dexamethasone	04119400	2018-04-17	0		0		0.022			Neither Sample
50567-35-6	Dipyrone	04119400	2018-04-17	0	E	0	E	0.055			Neither Sample
72895-88-6	Eltenac	04119400	2018-04-17	0	<	0	<	0.383			Neither Sample
76420-72-9	Enalaprilat	04119400	2018-04-17	0	<	0	<				Neither Sample
75847-73-3	Enalipril	04119400	2018-04-17	0		0		0.028			Neither Sample
41340-25-4	Etodolac	04119400	2018-04-17	0		0		0.006			Neither Sample
437-38-7	Fentanyl	04119400	2018-04-17	0	E	0	E	0.011			Neither Sample
98319-26-7	Finaseride	04119400	2018-04-17	0		0		0.014			Neither Sample
54143-55-4	Flecainide	04119400	2018-04-17	0		0		0.018			Neither Sample
38677-85-9	Flunixin	04119400	2018-04-17	0	<	0	<	0.034			Neither Sample
21187-98-4	Gliclazide	04119400	2018-04-17	0	E	0	E	0.034			Neither Sample
93479-97-1	Glimepiride	04119400	2018-04-17	0		0		0.056			Neither Sample
126-07-8	Griseofulvin	04119400	2018-04-17	0		0		0.034			Neither Sample
93-14-1	Guaiacol glycerol ether	04119400	2018-04-17	0		0		0.158			Neither Sample
26807-65-8	Indapamide	04119400	2018-04-17	0	<	0	<	0.019			Neither Sample
53-86-1	Indomethacin	04119400	2018-04-17	0	<	0	<	0.022			Neither Sample
138402-11-6	Irbesartan	04119400	2018-04-17	0	<	0	<	0.016			Neither Sample
6740-88-1	Ketamine	04119400	2018-04-17	0	<	0	<	0.029			Neither Sample
22071-15-4	Ketoprofen	04119400	2018-04-17	0	<	0	<	0.259			Neither Sample
74103-06-3	Ketorolac	04119400	2018-04-17	0		0		0.007			Neither Sample
84057-84-1	Lamotrigine	04119400	2018-04-17	0	<	0	<				Neither Sample
133310-19-7	Lamotrigine-N-2-beta-D-glucuronide	04119400	2018-04-17	0		0		0.009			Neither Sample
102767-28-2	Levetiracetam	04119400	2018-04-17	0	<	0	<	0.645			Neither Sample
100986-85-4	Levofloxacin	04119400	2018-04-17	0	<	0	<	1.52			Neither Sample
154-21-2	Lincomycin	04119400	2018-04-17	0		0		0.466			Neither Sample
76547-98-3	Lisinopril	04119400	2018-04-17	0		0		0.062			Neither Sample
846-49-1	Lorazepam	04119400	2018-04-17	0		0		0.009			Neither Sample
114798-26-4	Losartan	04119400	2018-04-17	0		0		0.024			Neither Sample
644-62-2	Meclofenamic acid	04119400	2018-04-17	0		0		0.064			Neither Sample
61-68-7	Mefenamic acid	04119400	2018-04-17	0		0		0.635			Neither Sample
71125-38-7	Meloxicam	04119400	2018-04-17	0	<	0	<	0.017			Neither Sample
57-42-1	Meperidine	04119400	2018-04-17	0	<	0	<	0.013			Neither Sample
554-57-4	Methazolamide	04119400	2018-04-17	0	<	0	<	0.232			Neither Sample
2682-20-4	Methylisothiazolinone	04119400	2018-04-17	0	E	0	E	0.287			Neither Sample
22916-47-8	Miconazole	04119400	2018-04-17	0	E	0	E	0.099			Neither Sample
85650-52-8	Mirtazepine	04119400	2018-04-17	0	<	0	<	0.007			Neither Sample
105102-22-5	Mometasone (also contains mometasone furoate impurity G)	04119400	2018-04-17	0	E	0	E	0.127			Neither Sample
24280-93-1	Mycophenolic Acid	04119400	2018-04-17	0		0		0.036			Neither Sample
22204-53-1	Naproxen	04119400	2018-04-17	0	<	0	<	0.16			Neither Sample
62498-67-3	N-Desmethylcitalopram	04119400	2018-04-17	0		0		0.038			Neither Sample
6104-71-8	N-Desmethylclozapine	04119400	2018-04-17	0	<	0	<	0.039			Neither Sample
4394-00-7	Niflumic Acid	04119400	2018-04-17	0		0		0.065			Neither Sample
66085-59-4	Nimodipine	04119400	2018-04-17	0		0		0.016			Neither Sample
146-22-5	Nitrazepam	04119400	2018-04-17	0	<	0	<	0.016			Neither Sample
39562-70-4	Nitrendipine	04119400	2018-04-17	0		0		0.046			Neither Sample
1609-66-1	Norfentanyl	04119400	2018-04-17	0		0		0.012			Neither Sample
35211-10-0	Norketamine	04119400	2018-04-17	0		0		0.177			Neither Sample
3376-94-1	Norpropoxyphene	04119400	2018-04-17	0	<	0	<	0.289			Neither Sample
5747-48-8	Norquetiapine	04119400	2018-04-17	0	<	0	<	0.019			Neither Sample
83-98-7	Orphenadrine	04119400	2018-04-17	0		0		0.163			Neither Sample
21256-18-8	Oxaprozin	04119400	2018-04-17	0	<	0	<	0.004			Neither Sample
28721-07-5	Oxcarbazepine	04119400	2018-04-17	0	<	0	<	0.012			Neither Sample
82834-16-0	Perindopril	04119400	2018-04-17	0		0		0.015			Neither Sample
50-33-9	Phenylbutazone	04119400	2018-04-17	0	<	0	<	0.01			Neither Sample
4775-80-8	Phenylmercapturic acid	04119400	2018-04-17	0	<	0	<	0.019			Neither Sample
36322-90-4	Piroxicam	04119400	2018-04-17	0	<	0	<	0.033			Neither Sample
147511-69-1	Pitavastatin	04119400	2018-04-17	0		0		0.02			Neither Sample
148553-50-8	Pregabalin	04119400	2018-04-17	0	<	0	<	0.141			Neither Sample
57-66-9	Probenecid	04119400	2018-04-17	0	<	0	<	0.309			Neither Sample
6620-60-6	Proglumide	04119400	2018-04-17	0	<	0	<	0.147			Neither Sample
111974-69-7	Quetiapine	04119400	2018-04-17	0	<	0	<	0.009			Neither Sample
58955-93-4	rac-10,11-Dihydro-10,11-dihydroxy carbamazepine	04119400	2018-04-17	0	<	0	<	0.379			Neither Sample
90055-55-3	rac-Clopidogrel carboxylic acid	04119400	2018-04-17	0	E	0	E	0.285			Neither Sample
135308-74-6	rac-N,O-Didesmethyl venlafaxine	04119400	2018-04-17	0	E	0	E	0.029			Neither Sample
106266-06-2	Risperidone	04119400	2018-04-17	0		0		0.007			Neither Sample
287714-41-4	Rosuvastatin	04119400	2018-04-17	0		0		0.27			Neither Sample
139755-83-2	Sildenafil	04119400	2018-04-17	0		0		0.009			Neither Sample
38194-50-2	Sulindac	04119400	2018-04-17	0		0		0.023			Neither Sample
103628-46-2	Sumatriptan	04119400	2018-04-17	0	<	0	<	0.048			Neither Sample
171596-29-5	Tadalafil	04119400	2018-04-17	0		0		0.024			Neither Sample
64-77-7	Tolbutamide	04119400	2018-04-17	0		0		0.036			Neither Sample
13710-19-5	Tolfenamic acid	04119400	2018-04-17	0	<	0	<	0.035			Neither Sample
26171-23-3	Tolmetin	04119400	2018-04-17	0		0		0.028			Neither Sample
56211-40-6	Torsemide	04119400	2018-04-17	0	<	0	<	0.017			Neither Sample
137862-53-4	Valsartan	04119400	2018-04-17	0		0		0.01			Neither Sample
71109-09-6	Vedaprofen	04119400	2018-04-17	0	<	0	<				Neither Sample
163521-12-8	Vilazodone	04119400	2018-04-17	0		0		0.01			Neither Sample
163521-19-5	Vilazodone carboxylic acid	04119400	2018-04-17	0		0		0.018			Neither Sample
139110-80-8	Zanamivir	04119400	2018-04-17	0	<	0	<	0.31			Neither Sample
43200-80-2	Zopiclone	04119400	2018-04-17	0	<	0	<	0.329			Neither Sample
29331-92-8	10,11-Dihydro-10-hydroxy carbamazepine	04111050	2018-05-15	0	<	0	<	0.102			Neither Sample
59690-92-5	10-Chloro carbamazepine	04111050	2018-05-15	0	<	0	<	0.133			Neither Sample
29878-31-7	4-Methyl-1H-benzotriazole*	04111050	2018-05-15	0	<	0	<	0.033			Neither Sample
136-85-6	5-Methyl-1H-benzotriazole*	04111050	2018-05-15	0	E	0	E	0.043			Neither Sample
144598-75-4	9-Hydroxyrespiridone	04111050	2018-05-15	0		0		0.022			Neither Sample
89796-99-6	Aceclofenac	04111050	2018-05-15	0	<	0	<	0.04			Neither Sample
37115-43-8	alpha-Hydroxyalprazolam	04111050	2018-05-15	0		0		0.042			Neither Sample
88150-42-9	Amlodipine	04111050	2018-05-15	0	E	0	E	0.032			Neither Sample
129722-12-9	Aripiprazole	04111050	2018-05-15	0		0		0.131			Neither Sample
134523-00-5	Atorvastatin	04111050	2018-05-15	0		0		0.153			Neither Sample
95-14-7	1,2,3-Benzotriazole*	04111050	2018-05-15	0	<	0	<	0.051			Neither Sample
41859-67-0	Bezafibrate	04111050	2018-05-15	0	<	0	<	0.03			Neither Sample
28395-03-1	Bumetanide	04111050	2018-05-15	0		0		0.023			Neither Sample
145599-86-6	Cerivastatin	04111050	2018-05-15	0		0		0.021			Neither Sample
83881-51-0	Cetirizine	04111050	2018-05-15	0	<	0	<	0.009			Neither Sample
73963-72-1	Cilostazol	04111050	2018-05-15	0		0		0.005			Neither Sample
18323-44-9	Clindamycin	04111050	2018-05-15	0		0		0.006			Neither Sample
22316-47-8	Clobazam	04111050	2018-05-15	0		0		0.021			Neither Sample
636-54-4	Clopamide	04111050	2018-05-15	0	<	0	<	0.064			Neither Sample
113665-84-2	Clopidogrel	04111050	2018-05-15	0		0		0.004			Neither Sample
23593-75-1	Clotrimazole	04111050	2018-05-15	0	<	0	<	0.022			Neither Sample
5786-21-0	Clozapine	04111050	2018-05-15	0		0		0.007			Neither Sample
53-06-5	Cortisone	04111050	2018-05-15	0		0		0.032			Neither Sample
50-18-0	Cyclophosphamide	04111050	2018-05-15	0	<	0	<	0.008			Neither Sample
42399-40-6	Desacetyl Diltiazem	04111050	2018-05-15	0		0		0.009			Neither Sample
50-02-2	Dexamethasone	04111050	2018-05-15	0		0		0.022			Neither Sample
50567-35-6	Dipyrone	04111050	2018-05-15	0	E	0	E	0.055			Neither Sample
72895-88-6	Eltenac	04111050	2018-05-15	0	<	0	<	0.383			Neither Sample
76420-72-9	Enalaprilat	04111050	2018-05-15	0	<	0	<				Neither Sample
75847-73-3	Enalipril	04111050	2018-05-15	0		0		0.028			Neither Sample
41340-25-4	Etodolac	04111050	2018-05-15	0		0		0.006			Neither Sample
437-38-7	Fentanyl	04111050	2018-05-15	0	E	0	E	0.011			Neither Sample
98319-26-7	Finaseride	04111050	2018-05-15	0		0		0.014			Neither Sample
54143-55-4	Flecainide	04111050	2018-05-15	0		0		0.018			Neither Sample
38677-85-9	Flunixin	04111050	2018-05-15	0	<	0	<	0.034			Neither Sample
21187-98-4	Gliclazide	04111050	2018-05-15	0	E	0	E	0.034			Neither Sample
93479-97-1	Glimepiride	04111050	2018-05-15	0		0		0.056			Neither Sample
126-07-8	Griseofulvin	04111050	2018-05-15	0		0		0.034			Neither Sample
93-14-1	Guaiacol glycerol ether	04111050	2018-05-15	0		0		0.158			Neither Sample
357399-43-0	Hydroxybuproprion	04111050	2018-05-15	0		0		0.02			Neither Sample
26807-65-8	Indapamide	04111050	2018-05-15	0	<	0	<	0.019			Neither Sample
53-86-1	Indomethacin	04111050	2018-05-15	0	<	0	<	0.022			Neither Sample
138402-11-6	Irbesartan	04111050	2018-05-15	0	<	0	<	0.016			Neither Sample
6740-88-1	Ketamine	04111050	2018-05-15	0	<	0	<	0.029			Neither Sample
22071-15-4	Ketoprofen	04111050	2018-05-15	0	<	0	<	0.259			Neither Sample
74103-06-3	Ketorolac	04111050	2018-05-15	0		0		0.007			Neither Sample
84057-84-1	Lamotrigine	04111050	2018-05-15	0	<	0	<				Neither Sample
133310-19-7	Lamotrigine-N-2-beta-D-glucuronide	04111050	2018-05-15	0		0		0.009			Neither Sample
102767-28-2	Levetiracetam	04111050	2018-05-15	0	<	0	<	0.645			Neither Sample
100986-85-4	Levofloxacin	04111050	2018-05-15	0	<	0	<	1.52			Neither Sample
154-21-2	Lincomycin	04111050	2018-05-15	0		0		0.466			Neither Sample
76547-98-3	Lisinopril	04111050	2018-05-15	0		0		0.062			Neither Sample
846-49-1	Lorazepam	04111050	2018-05-15	0		0		0.009			Neither Sample
114798-26-4	Losartan	04111050	2018-05-15	0		0		0.024			Neither Sample
644-62-2	Meclofenamic acid	04111050	2018-05-15	0		0		0.064			Neither Sample
61-68-7	Mefenamic acid	04111050	2018-05-15	0		0		0.635			Neither Sample
71125-38-7	Meloxicam	04111050	2018-05-15	0	<	0	<	0.017			Neither Sample
57-42-1	Meperidine	04111050	2018-05-15	0	<	0	<	0.013			Neither Sample
554-57-4	Methazolamide	04111050	2018-05-15	0	<	0	<	0.232			Neither Sample
2682-20-4	Methylisothiazolinone	04111050	2018-05-15	0	E	0	E	0.287			Neither Sample
22916-47-8	Miconazole	04111050	2018-05-15	0	E	0	E	0.099			Neither Sample
85650-52-8	Mirtazepine	04111050	2018-05-15	0	<	0	<	0.007			Neither Sample
105102-22-5	Mometasone (also contains mometasone furoate impurity G)	04111050	2018-05-15	0	E	0	E	0.127			Neither Sample
24280-93-1	Mycophenolic Acid	04111050	2018-05-15	0		0		0.036			Neither Sample
22204-53-1	Naproxen	04111050	2018-05-15	0	<	0	<	0.16			Neither Sample
62498-67-3	N-Desmethylcitalopram	04111050	2018-05-15	0		0		0.038			Neither Sample
6104-71-8	N-Desmethylclozapine	04111050	2018-05-15	0	<	0	<	0.039			Neither Sample
4394-00-7	Niflumic Acid	04111050	2018-05-15	0		0		0.065			Neither Sample
66085-59-4	Nimodipine	04111050	2018-05-15	0		0		0.016			Neither Sample
146-22-5	Nitrazepam	04111050	2018-05-15	0	<	0	<	0.016			Neither Sample
39562-70-4	Nitrendipine	04111050	2018-05-15	0		0		0.046			Neither Sample
1609-66-1	Norfentanyl	04111050	2018-05-15	0		0		0.012			Neither Sample
35211-10-0	Norketamine	04111050	2018-05-15	0		0		0.177			Neither Sample
3376-94-1	Norpropoxyphene	04111050	2018-05-15	0	<	0	<	0.289			Neither Sample
5747-48-8	Norquetiapine	04111050	2018-05-15	0	<	0	<	0.019			Neither Sample
83-98-7	Orphenadrine	04111050	2018-05-15	0		0		0.163			Neither Sample
21256-18-8	Oxaprozin	04111050	2018-05-15	0	<	0	<	0.004			Neither Sample
28721-07-5	Oxcarbazepine	04111050	2018-05-15	0	<	0	<	0.012			Neither Sample
82834-16-0	Perindopril	04111050	2018-05-15	0		0		0.015			Neither Sample
50-33-9	Phenylbutazone	04111050	2018-05-15	0	<	0	<	0.01			Neither Sample
4775-80-8	Phenylmercapturic acid	04111050	2018-05-15	0	<	0	<	0.019			Neither Sample
36322-90-4	Piroxicam	04111050	2018-05-15	0	<	0	<	0.033			Neither Sample
147511-69-1	Pitavastatin	04111050	2018-05-15	0		0		0.02			Neither Sample
148553-50-8	Pregabalin	04111050	2018-05-15	0	<	0	<	0.141			Neither Sample
57-66-9	Probenecid	04111050	2018-05-15	0	<	0	<	0.309			Neither Sample
6620-60-6	Proglumide	04111050	2018-05-15	0	<	0	<	0.147			Neither Sample
111974-69-7	Quetiapine	04111050	2018-05-15	0	<	0	<	0.009			Neither Sample
58955-93-4	rac-10,11-Dihydro-10,11-dihydroxy carbamazepine	04111050	2018-05-15	0	<	0	<	0.379			Neither Sample
90055-55-3	rac-Clopidogrel carboxylic acid	04111050	2018-05-15	0	E	0	E	0.285			Neither Sample
135308-74-6	rac-N,O-Didesmethyl venlafaxine	04111050	2018-05-15	0	E	0	E	0.029			Neither Sample
106266-06-2	Risperidone	04111050	2018-05-15	0		0		0.007			Neither Sample
287714-41-4	Rosuvastatin	04111050	2018-05-15	0		0		0.27			Neither Sample
139755-83-2	Sildenafil	04111050	2018-05-15	0		0		0.009			Neither Sample
38194-50-2	Sulindac	04111050	2018-05-15	0		0		0.023			Neither Sample
103628-46-2	Sumatriptan	04111050	2018-05-15	0	<	0	<	0.048			Neither Sample
171596-29-5	Tadalafil	04111050	2018-05-15	0		0		0.024			Neither Sample
64-77-7	Tolbutamide	04111050	2018-05-15	0		0		0.036			Neither Sample
13710-19-5	Tolfenamic acid	04111050	2018-05-15	0	<	0	<	0.035			Neither Sample
26171-23-3	Tolmetin	04111050	2018-05-15	0		0		0.028			Neither Sample
56211-40-6	Torsemide	04111050	2018-05-15	0	<	0	<	0.017			Neither Sample
137862-53-4	Valsartan	04111050	2018-05-15	0		0		0.01			Neither Sample
71109-09-6	Vedaprofen	04111050	2018-05-15	0	<	0	<				Neither Sample
163521-12-8	Vilazodone	04111050	2018-05-15	0		0		0.01			Neither Sample
163521-19-5	Vilazodone carboxylic acid	04111050	2018-05-15	0		0		0.018			Neither Sample
139110-80-8	Zanamivir	04111050	2018-05-15	0	<	0	<	0.31			Neither Sample
43200-80-2	Zopiclone	04111050	2018-05-15	0	<	0	<	0.329			Neither Sample
29331-92-8	10,11-Dihydro-10-hydroxy carbamazepine	04113050	2018-05-15	0	<	0	<	0.102			Neither Sample
59690-92-5	10-Chloro carbamazepine	04113050	2018-05-15	0	<	0	<	0.133			Neither Sample
29878-31-7	4-Methyl-1H-benzotriazole*	04113050	2018-05-15	0	<	0	<	0.033			Neither Sample
136-85-6	5-Methyl-1H-benzotriazole*	04113050	2018-05-15	0	E	0	E	0.043			Neither Sample
144598-75-4	9-Hydroxyrespiridone	04113050	2018-05-15	0		0		0.022			Neither Sample
89796-99-6	Aceclofenac	04113050	2018-05-15	0	<	0	<	0.04			Neither Sample
37115-43-8	alpha-Hydroxyalprazolam	04113050	2018-05-15	0		0		0.042			Neither Sample
88150-42-9	Amlodipine	04113050	2018-05-15	0	E	0	E	0.032			Neither Sample
129722-12-9	Aripiprazole	04113050	2018-05-15	0		0		0.131			Neither Sample
134523-00-5	Atorvastatin	04113050	2018-05-15	0		0		0.153			Neither Sample
41859-67-0	Bezafibrate	04113050	2018-05-15	0	<	0	<	0.03			Neither Sample
28395-03-1	Bumetanide	04113050	2018-05-15	0		0		0.023			Neither Sample
145599-86-6	Cerivastatin	04113050	2018-05-15	0		0		0.021			Neither Sample
83881-51-0	Cetirizine	04113050	2018-05-15	0	<	0	<	0.009			Neither Sample
73963-72-1	Cilostazol	04113050	2018-05-15	0		0		0.005			Neither Sample
18323-44-9	Clindamycin	04113050	2018-05-15	0		0		0.006			Neither Sample
22316-47-8	Clobazam	04113050	2018-05-15	0		0		0.021			Neither Sample
636-54-4	Clopamide	04113050	2018-05-15	0	<	0	<	0.064			Neither Sample
113665-84-2	Clopidogrel	04113050	2018-05-15	0		0		0.004			Neither Sample
23593-75-1	Clotrimazole	04113050	2018-05-15	0	<	0	<	0.022			Neither Sample
5786-21-0	Clozapine	04113050	2018-05-15	0		0		0.007			Neither Sample
53-06-5	Cortisone	04113050	2018-05-15	0		0		0.032			Neither Sample
50-18-0	Cyclophosphamide	04113050	2018-05-15	0	<	0	<	0.008			Neither Sample
42399-40-6	Desacetyl Diltiazem	04113050	2018-05-15	0		0		0.009			Neither Sample
50-02-2	Dexamethasone	04113050	2018-05-15	0		0		0.022			Neither Sample
50567-35-6	Dipyrone	04113050	2018-05-15	0	E	0	E	0.055			Neither Sample
72895-88-6	Eltenac	04113050	2018-05-15	0	<	0	<	0.383			Neither Sample
76420-72-9	Enalaprilat	04113050	2018-05-15	0	<	0	<				Neither Sample
75847-73-3	Enalipril	04113050	2018-05-15	0		0		0.028			Neither Sample
41340-25-4	Etodolac	04113050	2018-05-15	0		0		0.006			Neither Sample
437-38-7	Fentanyl	04113050	2018-05-15	0	E	0	E	0.011			Neither Sample
98319-26-7	Finaseride	04113050	2018-05-15	0		0		0.014			Neither Sample
54143-55-4	Flecainide	04113050	2018-05-15	0		0		0.018			Neither Sample
38677-85-9	Flunixin	04113050	2018-05-15	0	<	0	<	0.034			Neither Sample
21187-98-4	Gliclazide	04113050	2018-05-15	0	E	0	E	0.034			Neither Sample
93479-97-1	Glimepiride	04113050	2018-05-15	0		0		0.056			Neither Sample
126-07-8	Griseofulvin	04113050	2018-05-15	0		0		0.034			Neither Sample
93-14-1	Guaiacol glycerol ether	04113050	2018-05-15	0		0		0.158			Neither Sample
357399-43-0	Hydroxybuproprion	04113050	2018-05-15	0		0		0.02			Neither Sample
26807-65-8	Indapamide	04113050	2018-05-15	0	<	0	<	0.019			Neither Sample
53-86-1	Indomethacin	04113050	2018-05-15	0	<	0	<	0.022			Neither Sample
138402-11-6	Irbesartan	04113050	2018-05-15	0	<	0	<	0.016			Neither Sample
6740-88-1	Ketamine	04113050	2018-05-15	0	<	0	<	0.029			Neither Sample
22071-15-4	Ketoprofen	04113050	2018-05-15	0	<	0	<	0.259			Neither Sample
74103-06-3	Ketorolac	04113050	2018-05-15	0		0		0.007			Neither Sample
84057-84-1	Lamotrigine	04113050	2018-05-15	0	<	0	<				Neither Sample
133310-19-7	Lamotrigine-N-2-beta-D-glucuronide	04113050	2018-05-15	0		0		0.009			Neither Sample
102767-28-2	Levetiracetam	04113050	2018-05-15	0	<	0	<	0.645			Neither Sample
100986-85-4	Levofloxacin	04113050	2018-05-15	0	<	0	<	1.52			Neither Sample
154-21-2	Lincomycin	04113050	2018-05-15	0		0		0.466			Neither Sample
76547-98-3	Lisinopril	04113050	2018-05-15	0		0		0.062			Neither Sample
846-49-1	Lorazepam	04113050	2018-05-15	0		0		0.009			Neither Sample
114798-26-4	Losartan	04113050	2018-05-15	0		0		0.024			Neither Sample
644-62-2	Meclofenamic acid	04113050	2018-05-15	0		0		0.064			Neither Sample
61-68-7	Mefenamic acid	04113050	2018-05-15	0		0		0.635			Neither Sample
71125-38-7	Meloxicam	04113050	2018-05-15	0	<	0	<	0.017			Neither Sample
57-42-1	Meperidine	04113050	2018-05-15	0	<	0	<	0.013			Neither Sample
554-57-4	Methazolamide	04113050	2018-05-15	0	<	0	<	0.232			Neither Sample
2682-20-4	Methylisothiazolinone	04113050	2018-05-15	0	E	0	E	0.287			Neither Sample
22916-47-8	Miconazole	04113050	2018-05-15	0	E	0	E	0.099			Neither Sample
85650-52-8	Mirtazepine	04113050	2018-05-15	0	<	0	<	0.007			Neither Sample
105102-22-5	Mometasone (also contains mometasone furoate impurity G)	04113050	2018-05-15	0	E	0	E	0.127			Neither Sample
24280-93-1	Mycophenolic Acid	04113050	2018-05-15	0		0		0.036			Neither Sample
22204-53-1	Naproxen	04113050	2018-05-15	0	<	0	<	0.16			Neither Sample
62498-67-3	N-Desmethylcitalopram	04113050	2018-05-15	0		0		0.038			Neither Sample
6104-71-8	N-Desmethylclozapine	04113050	2018-05-15	0	<	0	<	0.039			Neither Sample
4394-00-7	Niflumic Acid	04113050	2018-05-15	0		0		0.065			Neither Sample
66085-59-4	Nimodipine	04113050	2018-05-15	0		0		0.016			Neither Sample
146-22-5	Nitrazepam	04113050	2018-05-15	0	<	0	<	0.016			Neither Sample
39562-70-4	Nitrendipine	04113050	2018-05-15	0		0		0.046			Neither Sample
1609-66-1	Norfentanyl	04113050	2018-05-15	0		0		0.012			Neither Sample
35211-10-0	Norketamine	04113050	2018-05-15	0		0		0.177			Neither Sample
3376-94-1	Norpropoxyphene	04113050	2018-05-15	0	<	0	<	0.289			Neither Sample
5747-48-8	Norquetiapine	04113050	2018-05-15	0	<	0	<	0.019			Neither Sample
83-98-7	Orphenadrine	04113050	2018-05-15	0		0		0.163			Neither Sample
21256-18-8	Oxaprozin	04113050	2018-05-15	0	<	0	<	0.004			Neither Sample
28721-07-5	Oxcarbazepine	04113050	2018-05-15	0	<	0	<	0.012			Neither Sample
82834-16-0	Perindopril	04113050	2018-05-15	0		0		0.015			Neither Sample
50-33-9	Phenylbutazone	04113050	2018-05-15	0	<	0	<	0.01			Neither Sample
4775-80-8	Phenylmercapturic acid	04113050	2018-05-15	0	<	0	<	0.019			Neither Sample
36322-90-4	Piroxicam	04113050	2018-05-15	0	<	0	<	0.033			Neither Sample
147511-69-1	Pitavastatin	04113050	2018-05-15	0		0		0.02			Neither Sample
148553-50-8	Pregabalin	04113050	2018-05-15	0	<	0	<	0.141			Neither Sample
57-66-9	Probenecid	04113050	2018-05-15	0	<	0	<	0.309			Neither Sample
6620-60-6	Proglumide	04113050	2018-05-15	0	<	0	<	0.147			Neither Sample
111974-69-7	Quetiapine	04113050	2018-05-15	0	<	0	<	0.009			Neither Sample
58955-93-4	rac-10,11-Dihydro-10,11-dihydroxy carbamazepine	04113050	2018-05-15	0	<	0	<	0.379			Neither Sample
90055-55-3	rac-Clopidogrel carboxylic acid	04113050	2018-05-15	0	E	0	E	0.285			Neither Sample
135308-74-6	rac-N,O-Didesmethyl venlafaxine	04113050	2018-05-15	0	E	0	E	0.029			Neither Sample
106266-06-2	Risperidone	04113050	2018-05-15	0		0		0.007			Neither Sample
287714-41-4	Rosuvastatin	04113050	2018-05-15	0		0		0.27			Neither Sample
139755-83-2	Sildenafil	04113050	2018-05-15	0		0		0.009			Neither Sample
38194-50-2	Sulindac	04113050	2018-05-15	0		0		0.023			Neither Sample
103628-46-2	Sumatriptan	04113050	2018-05-15	0	<	0	<	0.048			Neither Sample
171596-29-5	Tadalafil	04113050	2018-05-15	0		0		0.024			Neither Sample
64-77-7	Tolbutamide	04113050	2018-05-15	0		0		0.036			Neither Sample
13710-19-5	Tolfenamic acid	04113050	2018-05-15	0	<	0	<	0.035			Neither Sample
26171-23-3	Tolmetin	04113050	2018-05-15	0		0		0.028			Neither Sample
56211-40-6	Torsemide	04113050	2018-05-15	0	<	0	<	0.017			Neither Sample
137862-53-4	Valsartan	04113050	2018-05-15	0		0		0.01			Neither Sample
71109-09-6	Vedaprofen	04113050	2018-05-15	0	<	0	<				Neither Sample
163521-12-8	Vilazodone	04113050	2018-05-15	0		0		0.01			Neither Sample
163521-19-5	Vilazodone carboxylic acid	04113050	2018-05-15	0		0		0.018			Neither Sample
139110-80-8	Zanamivir	04113050	2018-05-15	0	<	0	<	0.31			Neither Sample
43200-80-2	Zopiclone	04113050	2018-05-15	0	<	0	<	0.329			Neither Sample
29331-92-8	10,11-Dihydro-10-hydroxy carbamazepine	04116000	2018-06-25	0	<	0	<	0.102			Neither Sample
59690-92-5	10-Chloro carbamazepine	04116000	2018-06-25	0	<	0	<	0.133			Neither Sample
144598-75-4	9-Hydroxyrespiridone	04116000	2018-06-25	0		0		0.022			Neither Sample
89796-99-6	Aceclofenac	04116000	2018-06-25	0	<	0	<	0.04			Neither Sample
37115-43-8	alpha-Hydroxyalprazolam	04116000	2018-06-25	0		0		0.042			Neither Sample
88150-42-9	Amlodipine	04116000	2018-06-25	0	E	0	E	0.032			Neither Sample
129722-12-9	Aripiprazole	04116000	2018-06-25	0		0		0.131			Neither Sample
134523-00-5	Atorvastatin	04116000	2018-06-25	0		0		0.153			Neither Sample
41859-67-0	Bezafibrate	04116000	2018-06-25	0	<	0	<	0.03			Neither Sample
28395-03-1	Bumetanide	04116000	2018-06-25	0		0		0.023			Neither Sample
145599-86-6	Cerivastatin	04116000	2018-06-25	0		0		0.021			Neither Sample
83881-51-0	Cetirizine	04116000	2018-06-25	0	<	0	<	0.009			Neither Sample
73963-72-1	Cilostazol	04116000	2018-06-25	0		0		0.005			Neither Sample
18323-44-9	Clindamycin	04116000	2018-06-25	0		0		0.006			Neither Sample
22316-47-8	Clobazam	04116000	2018-06-25	0		0		0.021			Neither Sample
636-54-4	Clopamide	04116000	2018-06-25	0	<	0	<	0.064			Neither Sample
113665-84-2	Clopidogrel	04116000	2018-06-25	0		0		0.004			Neither Sample
23593-75-1	Clotrimazole	04116000	2018-06-25	0	<	0	<	0.022			Neither Sample
5786-21-0	Clozapine	04116000	2018-06-25	0		0		0.007			Neither Sample
53-06-5	Cortisone	04116000	2018-06-25	0		0		0.032			Neither Sample
50-18-0	Cyclophosphamide	04116000	2018-06-25	0	<	0	<	0.008			Neither Sample
42399-40-6	Desacetyl Diltiazem	04116000	2018-06-25	0		0		0.009			Neither Sample
50-02-2	Dexamethasone	04116000	2018-06-25	0		0		0.022			Neither Sample
50567-35-6	Dipyrone	04116000	2018-06-25	0	E	0	E	0.055			Neither Sample
72895-88-6	Eltenac	04116000	2018-06-25	0	<	0	<	0.383			Neither Sample
76420-72-9	Enalaprilat	04116000	2018-06-25	0	<	0	<				Neither Sample
75847-73-3	Enalipril	04116000	2018-06-25	0		0		0.028			Neither Sample
41340-25-4	Etodolac	04116000	2018-06-25	0		0		0.006			Neither Sample
437-38-7	Fentanyl	04116000	2018-06-25	0	E	0	E	0.011			Neither Sample
98319-26-7	Finaseride	04116000	2018-06-25	0		0		0.014			Neither Sample
54143-55-4	Flecainide	04116000	2018-06-25	0		0		0.018			Neither Sample
38677-85-9	Flunixin	04116000	2018-06-25	0	<	0	<	0.034			Neither Sample
21187-98-4	Gliclazide	04116000	2018-06-25	0	E	0	E	0.034			Neither Sample
93479-97-1	Glimepiride	04116000	2018-06-25	0		0		0.056			Neither Sample
126-07-8	Griseofulvin	04116000	2018-06-25	0		0		0.034			Neither Sample
93-14-1	Guaiacol glycerol ether	04116000	2018-06-25	0		0		0.158			Neither Sample
357399-43-0	Hydroxybuproprion	04116000	2018-06-25	0		0		0.02			Neither Sample
26807-65-8	Indapamide	04116000	2018-06-25	0	<	0	<	0.019			Neither Sample
53-86-1	Indomethacin	04116000	2018-06-25	0	<	0	<	0.022			Neither Sample
138402-11-6	Irbesartan	04116000	2018-06-25	0	<	0	<	0.016			Neither Sample
6740-88-1	Ketamine	04116000	2018-06-25	0	<	0	<	0.029			Neither Sample
22071-15-4	Ketoprofen	04116000	2018-06-25	0	<	0	<	0.259			Neither Sample
74103-06-3	Ketorolac	04116000	2018-06-25	0		0		0.007			Neither Sample
84057-84-1	Lamotrigine	04116000	2018-06-25	0	<	0	<				Neither Sample
133310-19-7	Lamotrigine-N-2-beta-D-glucuronide	04116000	2018-06-25	0		0		0.009			Neither Sample
102767-28-2	Levetiracetam	04116000	2018-06-25	0	<	0	<	0.645			Neither Sample
100986-85-4	Levofloxacin	04116000	2018-06-25	0	<	0	<	1.52			Neither Sample
154-21-2	Lincomycin	04116000	2018-06-25	0		0		0.466			Neither Sample
76547-98-3	Lisinopril	04116000	2018-06-25	0		0		0.062			Neither Sample
846-49-1	Lorazepam	04116000	2018-06-25	0		0		0.009			Neither Sample
114798-26-4	Losartan	04116000	2018-06-25	0		0		0.024			Neither Sample
644-62-2	Meclofenamic acid	04116000	2018-06-25	0		0		0.064			Neither Sample
61-68-7	Mefenamic acid	04116000	2018-06-25	0		0		0.635			Neither Sample
71125-38-7	Meloxicam	04116000	2018-06-25	0	<	0	<	0.017			Neither Sample
57-42-1	Meperidine	04116000	2018-06-25	0	<	0	<	0.013			Neither Sample
554-57-4	Methazolamide	04116000	2018-06-25	0	<	0	<	0.232			Neither Sample
2682-20-4	Methylisothiazolinone	04116000	2018-06-25	0	E	0	E	0.287			Neither Sample
22916-47-8	Miconazole	04116000	2018-06-25	0	E	0	E	0.099			Neither Sample
85650-52-8	Mirtazepine	04116000	2018-06-25	0	<	0	<	0.007			Neither Sample
105102-22-5	Mometasone (also contains mometasone furoate impurity G)	04116000	2018-06-25	0	E	0	E	0.127			Neither Sample
24280-93-1	Mycophenolic Acid	04116000	2018-06-25	0		0		0.036			Neither Sample
22204-53-1	Naproxen	04116000	2018-06-25	0	<	0	<	0.16			Neither Sample
62498-67-3	N-Desmethylcitalopram	04116000	2018-06-25	0		0		0.038			Neither Sample
6104-71-8	N-Desmethylclozapine	04116000	2018-06-25	0	<	0	<	0.039			Neither Sample
4394-00-7	Niflumic Acid	04116000	2018-06-25	0		0		0.065			Neither Sample
66085-59-4	Nimodipine	04116000	2018-06-25	0		0		0.016			Neither Sample
146-22-5	Nitrazepam	04116000	2018-06-25	0	<	0	<	0.016			Neither Sample
39562-70-4	Nitrendipine	04116000	2018-06-25	0		0		0.046			Neither Sample
1609-66-1	Norfentanyl	04116000	2018-06-25	0		0		0.012			Neither Sample
35211-10-0	Norketamine	04116000	2018-06-25	0		0		0.177			Neither Sample
3376-94-1	Norpropoxyphene	04116000	2018-06-25	0	<	0	<	0.289			Neither Sample
5747-48-8	Norquetiapine	04116000	2018-06-25	0	<	0	<	0.019			Neither Sample
83-98-7	Orphenadrine	04116000	2018-06-25	0		0		0.163			Neither Sample
21256-18-8	Oxaprozin	04116000	2018-06-25	0	<	0	<	0.004			Neither Sample
28721-07-5	Oxcarbazepine	04116000	2018-06-25	0	<	0	<	0.012			Neither Sample
82834-16-0	Perindopril	04116000	2018-06-25	0		0		0.015			Neither Sample
50-33-9	Phenylbutazone	04116000	2018-06-25	0	<	0	<	0.01			Neither Sample
4775-80-8	Phenylmercapturic acid	04116000	2018-06-25	0	<	0	<	0.019			Neither Sample
36322-90-4	Piroxicam	04116000	2018-06-25	0	<	0	<	0.033			Neither Sample
147511-69-1	Pitavastatin	04116000	2018-06-25	0		0		0.02			Neither Sample
148553-50-8	Pregabalin	04116000	2018-06-25	0	<	0	<	0.141			Neither Sample
57-66-9	Probenecid	04116000	2018-06-25	0	<	0	<	0.309			Neither Sample
6620-60-6	Proglumide	04116000	2018-06-25	0	<	0	<	0.147			Neither Sample
111974-69-7	Quetiapine	04116000	2018-06-25	0	<	0	<	0.009			Neither Sample
90055-55-3	rac-Clopidogrel carboxylic acid	04116000	2018-06-25	0	E	0	E	0.285			Neither Sample
135308-74-6	rac-N,O-Didesmethyl venlafaxine	04116000	2018-06-25	0	E	0	E	0.029			Neither Sample
106266-06-2	Risperidone	04116000	2018-06-25	0		0		0.007			Neither Sample
287714-41-4	Rosuvastatin	04116000	2018-06-25	0		0		0.27			Neither Sample
139755-83-2	Sildenafil	04116000	2018-06-25	0		0		0.009			Neither Sample
38194-50-2	Sulindac	04116000	2018-06-25	0		0		0.023			Neither Sample
103628-46-2	Sumatriptan	04116000	2018-06-25	0	<	0	<	0.048			Neither Sample
171596-29-5	Tadalafil	04116000	2018-06-25	0		0		0.024			Neither Sample
64-77-7	Tolbutamide	04116000	2018-06-25	0		0		0.036			Neither Sample
13710-19-5	Tolfenamic acid	04116000	2018-06-25	0	<	0	<	0.035			Neither Sample
26171-23-3	Tolmetin	04116000	2018-06-25	0		0		0.028			Neither Sample
56211-40-6	Torsemide	04116000	2018-06-25	0	<	0	<	0.017			Neither Sample
137862-53-4	Valsartan	04116000	2018-06-25	0		0		0.01			Neither Sample
71109-09-6	Vedaprofen	04116000	2018-06-25	0	<	0	<				Neither Sample
163521-12-8	Vilazodone	04116000	2018-06-25	0		0		0.01			Neither Sample
163521-19-5	Vilazodone carboxylic acid	04116000	2018-06-25	0		0		0.018			Neither Sample
139110-80-8	Zanamivir	04116000	2018-06-25	0	<	0	<	0.31			Neither Sample
43200-80-2	Zopiclone	04116000	2018-06-25	0	<	0	<	0.329			Neither Sample
59690-92-5	10-Chloro carbamazepine	04157005	2018-06-26	0	<	0	<	0.133			Neither Sample
144598-75-4	9-Hydroxyrespiridone	04157005	2018-06-26	0		0		0.022			Neither Sample
89796-99-6	Aceclofenac	04157005	2018-06-26	0	<	0	<	0.04			Neither Sample
37115-43-8	alpha-Hydroxyalprazolam	04157005	2018-06-26	0		0		0.042			Neither Sample
88150-42-9	Amlodipine	04157005	2018-06-26	0	E	0	E	0.032			Neither Sample
129722-12-9	Aripiprazole	04157005	2018-06-26	0		0		0.131			Neither Sample
134523-00-5	Atorvastatin	04157005	2018-06-26	0		0		0.153			Neither Sample
41859-67-0	Bezafibrate	04157005	2018-06-26	0	<	0	<	0.03			Neither Sample
28395-03-1	Bumetanide	04157005	2018-06-26	0		0		0.023			Neither Sample
145599-86-6	Cerivastatin	04157005	2018-06-26	0		0		0.021			Neither Sample
83881-51-0	Cetirizine	04157005	2018-06-26	0	<	0	<	0.009			Neither Sample
73963-72-1	Cilostazol	04157005	2018-06-26	0		0		0.005			Neither Sample
18323-44-9	Clindamycin	04157005	2018-06-26	0		0		0.006			Neither Sample
22316-47-8	Clobazam	04157005	2018-06-26	0		0		0.021			Neither Sample
636-54-4	Clopamide	04157005	2018-06-26	0	<	0	<	0.064			Neither Sample
113665-84-2	Clopidogrel	04157005	2018-06-26	0		0		0.004			Neither Sample
23593-75-1	Clotrimazole	04157005	2018-06-26	0	<	0	<	0.022			Neither Sample
5786-21-0	Clozapine	04157005	2018-06-26	0		0		0.007			Neither Sample
53-06-5	Cortisone	04157005	2018-06-26	0		0		0.032			Neither Sample
50-18-0	Cyclophosphamide	04157005	2018-06-26	0	<	0	<	0.008			Neither Sample
50-02-2	Dexamethasone	04157005	2018-06-26	0		0		0.022			Neither Sample
50567-35-6	Dipyrone	04157005	2018-06-26	0	E	0	E	0.055			Neither Sample
72895-88-6	Eltenac	04157005	2018-06-26	0	<	0	<	0.383			Neither Sample
76420-72-9	Enalaprilat	04157005	2018-06-26	0	<	0	<				Neither Sample
75847-73-3	Enalipril	04157005	2018-06-26	0		0		0.028			Neither Sample
41340-25-4	Etodolac	04157005	2018-06-26	0		0		0.006			Neither Sample
437-38-7	Fentanyl	04157005	2018-06-26	0	E	0	E	0.011			Neither Sample
98319-26-7	Finaseride	04157005	2018-06-26	0		0		0.014			Neither Sample
54143-55-4	Flecainide	04157005	2018-06-26	0		0		0.018			Neither Sample
38677-85-9	Flunixin	04157005	2018-06-26	0	<	0	<	0.034			Neither Sample
21187-98-4	Gliclazide	04157005	2018-06-26	0	E	0	E	0.034			Neither Sample
93479-97-1	Glimepiride	04157005	2018-06-26	0		0		0.056			Neither Sample
126-07-8	Griseofulvin	04157005	2018-06-26	0		0		0.034			Neither Sample
93-14-1	Guaiacol glycerol ether	04157005	2018-06-26	0		0		0.158			Neither Sample
357399-43-0	Hydroxybuproprion	04157005	2018-06-26	0		0		0.02			Neither Sample
26807-65-8	Indapamide	04157005	2018-06-26	0	<	0	<	0.019			Neither Sample
53-86-1	Indomethacin	04157005	2018-06-26	0	<	0	<	0.022			Neither Sample
138402-11-6	Irbesartan	04157005	2018-06-26	0	<	0	<	0.016			Neither Sample
6740-88-1	Ketamine	04157005	2018-06-26	0	<	0	<	0.029			Neither Sample
22071-15-4	Ketoprofen	04157005	2018-06-26	0	<	0	<	0.259			Neither Sample
74103-06-3	Ketorolac	04157005	2018-06-26	0		0		0.007			Neither Sample
84057-84-1	Lamotrigine	04157005	2018-06-26	0	<	0	<				Neither Sample
133310-19-7	Lamotrigine-N-2-beta-D-glucuronide	04157005	2018-06-26	0		0		0.009			Neither Sample
102767-28-2	Levetiracetam	04157005	2018-06-26	0	<	0	<	0.645			Neither Sample
100986-85-4	Levofloxacin	04157005	2018-06-26	0	<	0	<	1.52			Neither Sample
154-21-2	Lincomycin	04157005	2018-06-26	0		0		0.466			Neither Sample
76547-98-3	Lisinopril	04157005	2018-06-26	0		0		0.062			Neither Sample
846-49-1	Lorazepam	04157005	2018-06-26	0		0		0.009			Neither Sample
114798-26-4	Losartan	04157005	2018-06-26	0		0		0.024			Neither Sample
644-62-2	Meclofenamic acid	04157005	2018-06-26	0		0		0.064			Neither Sample
61-68-7	Mefenamic acid	04157005	2018-06-26	0		0		0.635			Neither Sample
71125-38-7	Meloxicam	04157005	2018-06-26	0	<	0	<	0.017			Neither Sample
57-42-1	Meperidine	04157005	2018-06-26	0	<	0	<	0.013			Neither Sample
554-57-4	Methazolamide	04157005	2018-06-26	0	<	0	<	0.232			Neither Sample
2682-20-4	Methylisothiazolinone	04157005	2018-06-26	0	E	0	E	0.287			Neither Sample
22916-47-8	Miconazole	04157005	2018-06-26	0	E	0	E	0.099			Neither Sample
85650-52-8	Mirtazepine	04157005	2018-06-26	0	<	0	<	0.007			Neither Sample
105102-22-5	Mometasone (also contains mometasone furoate impurity G)	04157005	2018-06-26	0	E	0	E	0.127			Neither Sample
24280-93-1	Mycophenolic Acid	04157005	2018-06-26	0		0		0.036			Neither Sample
22204-53-1	Naproxen	04157005	2018-06-26	0	<	0	<	0.16			Neither Sample
62498-67-3	N-Desmethylcitalopram	04157005	2018-06-26	0		0		0.038			Neither Sample
6104-71-8	N-Desmethylclozapine	04157005	2018-06-26	0	<	0	<	0.039			Neither Sample
4394-00-7	Niflumic Acid	04157005	2018-06-26	0		0		0.065			Neither Sample
66085-59-4	Nimodipine	04157005	2018-06-26	0		0		0.016			Neither Sample
146-22-5	Nitrazepam	04157005	2018-06-26	0	<	0	<	0.016			Neither Sample
39562-70-4	Nitrendipine	04157005	2018-06-26	0		0		0.046			Neither Sample
1609-66-1	Norfentanyl	04157005	2018-06-26	0		0		0.012			Neither Sample
35211-10-0	Norketamine	04157005	2018-06-26	0		0		0.177			Neither Sample
3376-94-1	Norpropoxyphene	04157005	2018-06-26	0	<	0	<	0.289			Neither Sample
5747-48-8	Norquetiapine	04157005	2018-06-26	0	<	0	<	0.019			Neither Sample
83-98-7	Orphenadrine	04157005	2018-06-26	0		0		0.163			Neither Sample
21256-18-8	Oxaprozin	04157005	2018-06-26	0	<	0	<	0.004			Neither Sample
28721-07-5	Oxcarbazepine	04157005	2018-06-26	0	<	0	<	0.012			Neither Sample
82834-16-0	Perindopril	04157005	2018-06-26	0		0		0.015			Neither Sample
50-33-9	Phenylbutazone	04157005	2018-06-26	0	<	0	<	0.01			Neither Sample
4775-80-8	Phenylmercapturic acid	04157005	2018-06-26	0	<	0	<	0.019			Neither Sample
36322-90-4	Piroxicam	04157005	2018-06-26	0	<	0	<	0.033			Neither Sample
147511-69-1	Pitavastatin	04157005	2018-06-26	0		0		0.02			Neither Sample
148553-50-8	Pregabalin	04157005	2018-06-26	0	<	0	<	0.141			Neither Sample
57-66-9	Probenecid	04157005	2018-06-26	0	<	0	<	0.309			Neither Sample
6620-60-6	Proglumide	04157005	2018-06-26	0	<	0	<	0.147			Neither Sample
111974-69-7	Quetiapine	04157005	2018-06-26	0	<	0	<	0.009			Neither Sample
58955-93-4	rac-10,11-Dihydro-10,11-dihydroxy carbamazepine	04157005	2018-06-26	0	<	0	<	0.379			Neither Sample
90055-55-3	rac-Clopidogrel carboxylic acid	04157005	2018-06-26	0	E	0	E	0.285			Neither Sample
135308-74-6	rac-N,O-Didesmethyl venlafaxine	04157005	2018-06-26	0	E	0	E	0.029			Neither Sample
106266-06-2	Risperidone	04157005	2018-06-26	0		0		0.007			Neither Sample
287714-41-4	Rosuvastatin	04157005	2018-06-26	0		0		0.27			Neither Sample
139755-83-2	Sildenafil	04157005	2018-06-26	0		0		0.009			Neither Sample
38194-50-2	Sulindac	04157005	2018-06-26	0		0		0.023			Neither Sample
103628-46-2	Sumatriptan	04157005	2018-06-26	0	<	0	<	0.048			Neither Sample
171596-29-5	Tadalafil	04157005	2018-06-26	0		0		0.024			Neither Sample
64-77-7	Tolbutamide	04157005	2018-06-26	0		0		0.036			Neither Sample
13710-19-5	Tolfenamic acid	04157005	2018-06-26	0	<	0	<	0.035			Neither Sample
26171-23-3	Tolmetin	04157005	2018-06-26	0		0		0.028			Neither Sample
56211-40-6	Torsemide	04157005	2018-06-26	0	<	0	<	0.017			Neither Sample
137862-53-4	Valsartan	04157005	2018-06-26	0		0		0.01			Neither Sample
71109-09-6	Vedaprofen	04157005	2018-06-26	0	<	0	<				Neither Sample
163521-12-8	Vilazodone	04157005	2018-06-26	0		0		0.01			Neither Sample
163521-19-5	Vilazodone carboxylic acid	04157005	2018-06-26	0		0		0.018			Neither Sample
139110-80-8	Zanamivir	04157005	2018-06-26	0	<	0	<	0.31			Neither Sample
43200-80-2	Zopiclone	04157005	2018-06-26	0	<	0	<	0.329			Neither Sample
29331-92-8	10,11-Dihydro-10-hydroxy carbamazepine	04113050	2018-06-26	0	<	0	<	0.102			Neither Sample
59690-92-5	10-Chloro carbamazepine	04113050	2018-06-26	0	<	0	<	0.133			Neither Sample
144598-75-4	9-Hydroxyrespiridone	04113050	2018-06-26	0		0		0.022			Neither Sample
89796-99-6	Aceclofenac	04113050	2018-06-26	0	<	0	<	0.04			Neither Sample
37115-43-8	alpha-Hydroxyalprazolam	04113050	2018-06-26	0		0		0.042			Neither Sample
88150-42-9	Amlodipine	04113050	2018-06-26	0	E	0	E	0.032			Neither Sample
129722-12-9	Aripiprazole	04113050	2018-06-26	0		0		0.131			Neither Sample
134523-00-5	Atorvastatin	04113050	2018-06-26	0		0		0.153			Neither Sample
41859-67-0	Bezafibrate	04113050	2018-06-26	0	<	0	<	0.03			Neither Sample
28395-03-1	Bumetanide	04113050	2018-06-26	0		0		0.023			Neither Sample
145599-86-6	Cerivastatin	04113050	2018-06-26	0		0		0.021			Neither Sample
83881-51-0	Cetirizine	04113050	2018-06-26	0	<	0	<	0.009			Neither Sample
73963-72-1	Cilostazol	04113050	2018-06-26	0		0		0.005			Neither Sample
18323-44-9	Clindamycin	04113050	2018-06-26	0		0		0.006			Neither Sample
22316-47-8	Clobazam	04113050	2018-06-26	0		0		0.021			Neither Sample
636-54-4	Clopamide	04113050	2018-06-26	0	<	0	<	0.064			Neither Sample
113665-84-2	Clopidogrel	04113050	2018-06-26	0		0		0.004			Neither Sample
23593-75-1	Clotrimazole	04113050	2018-06-26	0	<	0	<	0.022			Neither Sample
5786-21-0	Clozapine	04113050	2018-06-26	0		0		0.007			Neither Sample
53-06-5	Cortisone	04113050	2018-06-26	0		0		0.032			Neither Sample
50-18-0	Cyclophosphamide	04113050	2018-06-26	0	<	0	<	0.008			Neither Sample
50-02-2	Dexamethasone	04113050	2018-06-26	0		0		0.022			Neither Sample
50567-35-6	Dipyrone	04113050	2018-06-26	0	E	0	E	0.055			Neither Sample
72895-88-6	Eltenac	04113050	2018-06-26	0	<	0	<	0.383			Neither Sample
76420-72-9	Enalaprilat	04113050	2018-06-26	0	<	0	<				Neither Sample
75847-73-3	Enalipril	04113050	2018-06-26	0		0		0.028			Neither Sample
41340-25-4	Etodolac	04113050	2018-06-26	0		0		0.006			Neither Sample
437-38-7	Fentanyl	04113050	2018-06-26	0	E	0	E	0.011			Neither Sample
98319-26-7	Finaseride	04113050	2018-06-26	0		0		0.014			Neither Sample
38677-85-9	Flunixin	04113050	2018-06-26	0	<	0	<	0.034			Neither Sample
21187-98-4	Gliclazide	04113050	2018-06-26	0	E	0	E	0.034			Neither Sample
93479-97-1	Glimepiride	04113050	2018-06-26	0		0		0.056			Neither Sample
126-07-8	Griseofulvin	04113050	2018-06-26	0		0		0.034			Neither Sample
93-14-1	Guaiacol glycerol ether	04113050	2018-06-26	0		0		0.158			Neither Sample
26807-65-8	Indapamide	04113050	2018-06-26	0	<	0	<	0.019			Neither Sample
53-86-1	Indomethacin	04113050	2018-06-26	0	<	0	<	0.022			Neither Sample
138402-11-6	Irbesartan	04113050	2018-06-26	0	<	0	<	0.016			Neither Sample
6740-88-1	Ketamine	04113050	2018-06-26	0	<	0	<	0.029			Neither Sample
22071-15-4	Ketoprofen	04113050	2018-06-26	0	<	0	<	0.259			Neither Sample
74103-06-3	Ketorolac	04113050	2018-06-26	0		0		0.007			Neither Sample
84057-84-1	Lamotrigine	04113050	2018-06-26	0	<	0	<				Neither Sample
133310-19-7	Lamotrigine-N-2-beta-D-glucuronide	04113050	2018-06-26	0		0		0.009			Neither Sample
102767-28-2	Levetiracetam	04113050	2018-06-26	0	<	0	<	0.645			Neither Sample
100986-85-4	Levofloxacin	04113050	2018-06-26	0	<	0	<	1.52			Neither Sample
154-21-2	Lincomycin	04113050	2018-06-26	0		0		0.466			Neither Sample
76547-98-3	Lisinopril	04113050	2018-06-26	0		0		0.062			Neither Sample
846-49-1	Lorazepam	04113050	2018-06-26	0		0		0.009			Neither Sample
114798-26-4	Losartan	04113050	2018-06-26	0		0		0.024			Neither Sample
644-62-2	Meclofenamic acid	04113050	2018-06-26	0		0		0.064			Neither Sample
61-68-7	Mefenamic acid	04113050	2018-06-26	0		0		0.635			Neither Sample
71125-38-7	Meloxicam	04113050	2018-06-26	0	<	0	<	0.017			Neither Sample
57-42-1	Meperidine	04113050	2018-06-26	0	<	0	<	0.013			Neither Sample
554-57-4	Methazolamide	04113050	2018-06-26	0	<	0	<	0.232			Neither Sample
2682-20-4	Methylisothiazolinone	04113050	2018-06-26	0	E	0	E	0.287			Neither Sample
22916-47-8	Miconazole	04113050	2018-06-26	0	E	0	E	0.099			Neither Sample
85650-52-8	Mirtazepine	04113050	2018-06-26	0	<	0	<	0.007			Neither Sample
105102-22-5	Mometasone (also contains mometasone furoate impurity G)	04113050	2018-06-26	0	E	0	E	0.127			Neither Sample
24280-93-1	Mycophenolic Acid	04113050	2018-06-26	0		0		0.036			Neither Sample
22204-53-1	Naproxen	04113050	2018-06-26	0	<	0	<	0.16			Neither Sample
62498-67-3	N-Desmethylcitalopram	04113050	2018-06-26	0		0		0.038			Neither Sample
6104-71-8	N-Desmethylclozapine	04113050	2018-06-26	0	<	0	<	0.039			Neither Sample
4394-00-7	Niflumic Acid	04113050	2018-06-26	0		0		0.065			Neither Sample
66085-59-4	Nimodipine	04113050	2018-06-26	0		0		0.016			Neither Sample
146-22-5	Nitrazepam	04113050	2018-06-26	0	<	0	<	0.016			Neither Sample
39562-70-4	Nitrendipine	04113050	2018-06-26	0		0		0.046			Neither Sample
1609-66-1	Norfentanyl	04113050	2018-06-26	0		0		0.012			Neither Sample
35211-10-0	Norketamine	04113050	2018-06-26	0		0		0.177			Neither Sample
3376-94-1	Norpropoxyphene	04113050	2018-06-26	0	<	0	<	0.289			Neither Sample
5747-48-8	Norquetiapine	04113050	2018-06-26	0	<	0	<	0.019			Neither Sample
83-98-7	Orphenadrine	04113050	2018-06-26	0		0		0.163			Neither Sample
21256-18-8	Oxaprozin	04113050	2018-06-26	0	<	0	<	0.004			Neither Sample
28721-07-5	Oxcarbazepine	04113050	2018-06-26	0	<	0	<	0.012			Neither Sample
82834-16-0	Perindopril	04113050	2018-06-26	0		0		0.015			Neither Sample
50-33-9	Phenylbutazone	04113050	2018-06-26	0	<	0	<	0.01			Neither Sample
4775-80-8	Phenylmercapturic acid	04113050	2018-06-26	0	<	0	<	0.019			Neither Sample
36322-90-4	Piroxicam	04113050	2018-06-26	0	<	0	<	0.033			Neither Sample
147511-69-1	Pitavastatin	04113050	2018-06-26	0		0		0.02			Neither Sample
148553-50-8	Pregabalin	04113050	2018-06-26	0	<	0	<	0.141			Neither Sample
57-66-9	Probenecid	04113050	2018-06-26	0	<	0	<	0.309			Neither Sample
6620-60-6	Proglumide	04113050	2018-06-26	0	<	0	<	0.147			Neither Sample
111974-69-7	Quetiapine	04113050	2018-06-26	0	<	0	<	0.009			Neither Sample
90055-55-3	rac-Clopidogrel carboxylic acid	04113050	2018-06-26	0	E	0	E	0.285			Neither Sample
106266-06-2	Risperidone	04113050	2018-06-26	0		0		0.007			Neither Sample
287714-41-4	Rosuvastatin	04113050	2018-06-26	0		0		0.27			Neither Sample
139755-83-2	Sildenafil	04113050	2018-06-26	0		0		0.009			Neither Sample
38194-50-2	Sulindac	04113050	2018-06-26	0		0		0.023			Neither Sample
103628-46-2	Sumatriptan	04113050	2018-06-26	0	<	0	<	0.048			Neither Sample
171596-29-5	Tadalafil	04113050	2018-06-26	0		0		0.024			Neither Sample
64-77-7	Tolbutamide	04113050	2018-06-26	0		0		0.036			Neither Sample
13710-19-5	Tolfenamic acid	04113050	2018-06-26	0	<	0	<	0.035			Neither Sample
26171-23-3	Tolmetin	04113050	2018-06-26	0		0		0.028			Neither Sample
56211-40-6	Torsemide	04113050	2018-06-26	0	<	0	<	0.017			Neither Sample
137862-53-4	Valsartan	04113050	2018-06-26	0		0		0.01			Neither Sample
71109-09-6	Vedaprofen	04113050	2018-06-26	0	<	0	<				Neither Sample
163521-12-8	Vilazodone	04113050	2018-06-26	0		0		0.01			Neither Sample
163521-19-5	Vilazodone carboxylic acid	04113050	2018-06-26	0		0		0.018			Neither Sample
139110-80-8	Zanamivir	04113050	2018-06-26	0	<	0	<	0.31			Neither Sample
43200-80-2	Zopiclone	04113050	2018-06-26	0	<	0	<	0.329			Neither Sample
29331-92-8	10,11-Dihydro-10-hydroxy carbamazepine	04119400	2018-06-27	0	<	0	<	0.102			Neither Sample
59690-92-5	10-Chloro carbamazepine	04119400	2018-06-27	0	<	0	<	0.133			Neither Sample
144598-75-4	9-Hydroxyrespiridone	04119400	2018-06-27	0		0		0.022			Neither Sample
89796-99-6	Aceclofenac	04119400	2018-06-27	0	<	0	<	0.04			Neither Sample
37115-43-8	alpha-Hydroxyalprazolam	04119400	2018-06-27	0		0		0.042			Neither Sample
88150-42-9	Amlodipine	04119400	2018-06-27	0	E	0	E	0.032			Neither Sample
129722-12-9	Aripiprazole	04119400	2018-06-27	0		0		0.131			Neither Sample
134523-00-5	Atorvastatin	04119400	2018-06-27	0		0		0.153			Neither Sample
41859-67-0	Bezafibrate	04119400	2018-06-27	0	<	0	<	0.03			Neither Sample
28395-03-1	Bumetanide	04119400	2018-06-27	0		0		0.023			Neither Sample
145599-86-6	Cerivastatin	04119400	2018-06-27	0		0		0.021			Neither Sample
83881-51-0	Cetirizine	04119400	2018-06-27	0	<	0	<	0.009			Neither Sample
73963-72-1	Cilostazol	04119400	2018-06-27	0		0		0.005			Neither Sample
18323-44-9	Clindamycin	04119400	2018-06-27	0		0		0.006			Neither Sample
22316-47-8	Clobazam	04119400	2018-06-27	0		0		0.021			Neither Sample
636-54-4	Clopamide	04119400	2018-06-27	0	<	0	<	0.064			Neither Sample
113665-84-2	Clopidogrel	04119400	2018-06-27	0		0		0.004			Neither Sample
23593-75-1	Clotrimazole	04119400	2018-06-27	0	<	0	<	0.022			Neither Sample
5786-21-0	Clozapine	04119400	2018-06-27	0		0		0.007			Neither Sample
53-06-5	Cortisone	04119400	2018-06-27	0		0		0.032			Neither Sample
50-18-0	Cyclophosphamide	04119400	2018-06-27	0	<	0	<	0.008			Neither Sample
50-02-2	Dexamethasone	04119400	2018-06-27	0		0		0.022			Neither Sample
50567-35-6	Dipyrone	04119400	2018-06-27	0	E	0	E	0.055			Neither Sample
72895-88-6	Eltenac	04119400	2018-06-27	0	<	0	<	0.383			Neither Sample
76420-72-9	Enalaprilat	04119400	2018-06-27	0	<	0	<				Neither Sample
75847-73-3	Enalipril	04119400	2018-06-27	0		0		0.028			Neither Sample
41340-25-4	Etodolac	04119400	2018-06-27	0		0		0.006			Neither Sample
437-38-7	Fentanyl	04119400	2018-06-27	0	E	0	E	0.011			Neither Sample
98319-26-7	Finaseride	04119400	2018-06-27	0		0		0.014			Neither Sample
54143-55-4	Flecainide	04119400	2018-06-27	0		0		0.018			Neither Sample
38677-85-9	Flunixin	04119400	2018-06-27	0	<	0	<	0.034			Neither Sample
21187-98-4	Gliclazide	04119400	2018-06-27	0	E	0	E	0.034			Neither Sample
93479-97-1	Glimepiride	04119400	2018-06-27	0		0		0.056			Neither Sample
126-07-8	Griseofulvin	04119400	2018-06-27	0		0		0.034			Neither Sample
93-14-1	Guaiacol glycerol ether	04119400	2018-06-27	0		0		0.158			Neither Sample
357399-43-0	Hydroxybuproprion	04119400	2018-06-27	0		0		0.02			Neither Sample
26807-65-8	Indapamide	04119400	2018-06-27	0	<	0	<	0.019			Neither Sample
53-86-1	Indomethacin	04119400	2018-06-27	0	<	0	<	0.022			Neither Sample
138402-11-6	Irbesartan	04119400	2018-06-27	0	<	0	<	0.016			Neither Sample
6740-88-1	Ketamine	04119400	2018-06-27	0	<	0	<	0.029			Neither Sample
22071-15-4	Ketoprofen	04119400	2018-06-27	0	<	0	<	0.259			Neither Sample
74103-06-3	Ketorolac	04119400	2018-06-27	0		0		0.007			Neither Sample
84057-84-1	Lamotrigine	04119400	2018-06-27	0	<	0	<				Neither Sample
133310-19-7	Lamotrigine-N-2-beta-D-glucuronide	04119400	2018-06-27	0		0		0.009			Neither Sample
102767-28-2	Levetiracetam	04119400	2018-06-27	0	<	0	<	0.645			Neither Sample
100986-85-4	Levofloxacin	04119400	2018-06-27	0	<	0	<	1.52			Neither Sample
154-21-2	Lincomycin	04119400	2018-06-27	0		0		0.466			Neither Sample
76547-98-3	Lisinopril	04119400	2018-06-27	0		0		0.062			Neither Sample
846-49-1	Lorazepam	04119400	2018-06-27	0		0		0.009			Neither Sample
114798-26-4	Losartan	04119400	2018-06-27	0		0		0.024			Neither Sample
644-62-2	Meclofenamic acid	04119400	2018-06-27	0		0		0.064			Neither Sample
61-68-7	Mefenamic acid	04119400	2018-06-27	0		0		0.635			Neither Sample
71125-38-7	Meloxicam	04119400	2018-06-27	0	<	0	<	0.017			Neither Sample
57-42-1	Meperidine	04119400	2018-06-27	0	<	0	<	0.013			Neither Sample
554-57-4	Methazolamide	04119400	2018-06-27	0	<	0	<	0.232			Neither Sample
2682-20-4	Methylisothiazolinone	04119400	2018-06-27	0	E	0	E	0.287			Neither Sample
22916-47-8	Miconazole	04119400	2018-06-27	0	E	0	E	0.099			Neither Sample
85650-52-8	Mirtazepine	04119400	2018-06-27	0	<	0	<	0.007			Neither Sample
105102-22-5	Mometasone (also contains mometasone furoate impurity G)	04119400	2018-06-27	0	E	0	E	0.127			Neither Sample
24280-93-1	Mycophenolic Acid	04119400	2018-06-27	0		0		0.036			Neither Sample
22204-53-1	Naproxen	04119400	2018-06-27	0	<	0	<	0.16			Neither Sample
62498-67-3	N-Desmethylcitalopram	04119400	2018-06-27	0		0		0.038			Neither Sample
6104-71-8	N-Desmethylclozapine	04119400	2018-06-27	0	<	0	<	0.039			Neither Sample
4394-00-7	Niflumic Acid	04119400	2018-06-27	0		0		0.065			Neither Sample
66085-59-4	Nimodipine	04119400	2018-06-27	0		0		0.016			Neither Sample
146-22-5	Nitrazepam	04119400	2018-06-27	0	<	0	<	0.016			Neither Sample
39562-70-4	Nitrendipine	04119400	2018-06-27	0		0		0.046			Neither Sample
1609-66-1	Norfentanyl	04119400	2018-06-27	0		0		0.012			Neither Sample
35211-10-0	Norketamine	04119400	2018-06-27	0		0		0.177			Neither Sample
3376-94-1	Norpropoxyphene	04119400	2018-06-27	0	<	0	<	0.289			Neither Sample
5747-48-8	Norquetiapine	04119400	2018-06-27	0	<	0	<	0.019			Neither Sample
83-98-7	Orphenadrine	04119400	2018-06-27	0		0		0.163			Neither Sample
21256-18-8	Oxaprozin	04119400	2018-06-27	0	<	0	<	0.004			Neither Sample
28721-07-5	Oxcarbazepine	04119400	2018-06-27	0	<	0	<	0.012			Neither Sample
82834-16-0	Perindopril	04119400	2018-06-27	0		0		0.015			Neither Sample
50-33-9	Phenylbutazone	04119400	2018-06-27	0	<	0	<	0.01			Neither Sample
4775-80-8	Phenylmercapturic acid	04119400	2018-06-27	0	<	0	<	0.019			Neither Sample
36322-90-4	Piroxicam	04119400	2018-06-27	0	<	0	<	0.033			Neither Sample
147511-69-1	Pitavastatin	04119400	2018-06-27	0		0		0.02			Neither Sample
148553-50-8	Pregabalin	04119400	2018-06-27	0	<	0	<	0.141			Neither Sample
57-66-9	Probenecid	04119400	2018-06-27	0	<	0	<	0.309			Neither Sample
6620-60-6	Proglumide	04119400	2018-06-27	0	<	0	<	0.147			Neither Sample
111974-69-7	Quetiapine	04119400	2018-06-27	0	<	0	<	0.009			Neither Sample
58955-93-4	rac-10,11-Dihydro-10,11-dihydroxy carbamazepine	04119400	2018-06-27	0	<	0	<	0.379			Neither Sample
90055-55-3	rac-Clopidogrel carboxylic acid	04119400	2018-06-27	0	E	0	E	0.285			Neither Sample
135308-74-6	rac-N,O-Didesmethyl venlafaxine	04119400	2018-06-27	0	E	0	E	0.029			Neither Sample
106266-06-2	Risperidone	04119400	2018-06-27	0		0		0.007			Neither Sample
287714-41-4	Rosuvastatin	04119400	2018-06-27	0		0		0.27			Neither Sample
139755-83-2	Sildenafil	04119400	2018-06-27	0		0		0.009			Neither Sample
38194-50-2	Sulindac	04119400	2018-06-27	0		0		0.023			Neither Sample
103628-46-2	Sumatriptan	04119400	2018-06-27	0	<	0	<	0.048			Neither Sample
171596-29-5	Tadalafil	04119400	2018-06-27	0		0		0.024			Neither Sample
64-77-7	Tolbutamide	04119400	2018-06-27	0		0		0.036			Neither Sample
13710-19-5	Tolfenamic acid	04119400	2018-06-27	0	<	0	<	0.035			Neither Sample
26171-23-3	Tolmetin	04119400	2018-06-27	0		0		0.028			Neither Sample
56211-40-6	Torsemide	04119400	2018-06-27	0	<	0	<	0.017			Neither Sample
137862-53-4	Valsartan	04119400	2018-06-27	0		0		0.01			Neither Sample
71109-09-6	Vedaprofen	04119400	2018-06-27	0	<	0	<				Neither Sample
163521-12-8	Vilazodone	04119400	2018-06-27	0		0		0.01			Neither Sample
163521-19-5	Vilazodone carboxylic acid	04119400	2018-06-27	0		0		0.018			Neither Sample
139110-80-8	Zanamivir	04119400	2018-06-27	0	<	0	<	0.31			Neither Sample
43200-80-2	Zopiclone	04119400	2018-06-27	0	<	0	<	0.329			Neither Sample
29331-92-8	10,11-Dihydro-10-hydroxy carbamazepine	04111050	2018-06-28	0	<	0	<	0.102			Neither Sample
59690-92-5	10-Chloro carbamazepine	04111050	2018-06-28	0	<	0	<	0.133			Neither Sample
144598-75-4	9-Hydroxyrespiridone	04111050	2018-06-28	0		0		0.022			Neither Sample
89796-99-6	Aceclofenac	04111050	2018-06-28	0	<	0	<	0.04			Neither Sample
37115-43-8	alpha-Hydroxyalprazolam	04111050	2018-06-28	0		0		0.042			Neither Sample
88150-42-9	Amlodipine	04111050	2018-06-28	0	E	0	E	0.032			Neither Sample
129722-12-9	Aripiprazole	04111050	2018-06-28	0		0		0.131			Neither Sample
134523-00-5	Atorvastatin	04111050	2018-06-28	0		0		0.153			Neither Sample
95-14-7	1,2,3-Benzotriazole*	04111050	2018-06-28	0	<	0	<	0.051			Neither Sample
41859-67-0	Bezafibrate	04111050	2018-06-28	0	<	0	<	0.03			Neither Sample
28395-03-1	Bumetanide	04111050	2018-06-28	0		0		0.023			Neither Sample
145599-86-6	Cerivastatin	04111050	2018-06-28	0		0		0.021			Neither Sample
83881-51-0	Cetirizine	04111050	2018-06-28	0	<	0	<	0.009			Neither Sample
73963-72-1	Cilostazol	04111050	2018-06-28	0		0		0.005			Neither Sample
18323-44-9	Clindamycin	04111050	2018-06-28	0		0		0.006			Neither Sample
22316-47-8	Clobazam	04111050	2018-06-28	0		0		0.021			Neither Sample
636-54-4	Clopamide	04111050	2018-06-28	0	<	0	<	0.064			Neither Sample
113665-84-2	Clopidogrel	04111050	2018-06-28	0		0		0.004			Neither Sample
23593-75-1	Clotrimazole	04111050	2018-06-28	0	<	0	<	0.022			Neither Sample
5786-21-0	Clozapine	04111050	2018-06-28	0		0		0.007			Neither Sample
53-06-5	Cortisone	04111050	2018-06-28	0		0		0.032			Neither Sample
50-18-0	Cyclophosphamide	04111050	2018-06-28	0	<	0	<	0.008			Neither Sample
42399-40-6	Desacetyl Diltiazem	04111050	2018-06-28	0		0		0.009			Neither Sample
50-02-2	Dexamethasone	04111050	2018-06-28	0		0		0.022			Neither Sample
50567-35-6	Dipyrone	04111050	2018-06-28	0	E	0	E	0.055			Neither Sample
72895-88-6	Eltenac	04111050	2018-06-28	0	<	0	<	0.383			Neither Sample
76420-72-9	Enalaprilat	04111050	2018-06-28	0	<	0	<				Neither Sample
75847-73-3	Enalipril	04111050	2018-06-28	0		0		0.028			Neither Sample
41340-25-4	Etodolac	04111050	2018-06-28	0		0		0.006			Neither Sample
437-38-7	Fentanyl	04111050	2018-06-28	0	E	0	E	0.011			Neither Sample
98319-26-7	Finaseride	04111050	2018-06-28	0		0		0.014			Neither Sample
54143-55-4	Flecainide	04111050	2018-06-28	0		0		0.018			Neither Sample
38677-85-9	Flunixin	04111050	2018-06-28	0	<	0	<	0.034			Neither Sample
21187-98-4	Gliclazide	04111050	2018-06-28	0	E	0	E	0.034			Neither Sample
93479-97-1	Glimepiride	04111050	2018-06-28	0		0		0.056			Neither Sample
126-07-8	Griseofulvin	04111050	2018-06-28	0		0		0.034			Neither Sample
93-14-1	Guaiacol glycerol ether	04111050	2018-06-28	0		0		0.158			Neither Sample
357399-43-0	Hydroxybuproprion	04111050	2018-06-28	0		0		0.02			Neither Sample
26807-65-8	Indapamide	04111050	2018-06-28	0	<	0	<	0.019			Neither Sample
53-86-1	Indomethacin	04111050	2018-06-28	0	<	0	<	0.022			Neither Sample
138402-11-6	Irbesartan	04111050	2018-06-28	0	<	0	<	0.016			Neither Sample
6740-88-1	Ketamine	04111050	2018-06-28	0	<	0	<	0.029			Neither Sample
22071-15-4	Ketoprofen	04111050	2018-06-28	0	<	0	<	0.259			Neither Sample
74103-06-3	Ketorolac	04111050	2018-06-28	0		0		0.007			Neither Sample
84057-84-1	Lamotrigine	04111050	2018-06-28	0	<	0	<				Neither Sample
133310-19-7	Lamotrigine-N-2-beta-D-glucuronide	04111050	2018-06-28	0		0		0.009			Neither Sample
102767-28-2	Levetiracetam	04111050	2018-06-28	0	<	0	<	0.645			Neither Sample
100986-85-4	Levofloxacin	04111050	2018-06-28	0	<	0	<	1.52			Neither Sample
154-21-2	Lincomycin	04111050	2018-06-28	0		0		0.466			Neither Sample
76547-98-3	Lisinopril	04111050	2018-06-28	0		0		0.062			Neither Sample
846-49-1	Lorazepam	04111050	2018-06-28	0		0		0.009			Neither Sample
114798-26-4	Losartan	04111050	2018-06-28	0		0		0.024			Neither Sample
644-62-2	Meclofenamic acid	04111050	2018-06-28	0		0		0.064			Neither Sample
61-68-7	Mefenamic acid	04111050	2018-06-28	0		0		0.635			Neither Sample
71125-38-7	Meloxicam	04111050	2018-06-28	0	<	0	<	0.017			Neither Sample
57-42-1	Meperidine	04111050	2018-06-28	0	<	0	<	0.013			Neither Sample
554-57-4	Methazolamide	04111050	2018-06-28	0	<	0	<	0.232			Neither Sample
2682-20-4	Methylisothiazolinone	04111050	2018-06-28	0	E	0	E	0.287			Neither Sample
22916-47-8	Miconazole	04111050	2018-06-28	0	E	0	E	0.099			Neither Sample
85650-52-8	Mirtazepine	04111050	2018-06-28	0	<	0	<	0.007			Neither Sample
105102-22-5	Mometasone (also contains mometasone furoate impurity G)	04111050	2018-06-28	0	E	0	E	0.127			Neither Sample
24280-93-1	Mycophenolic Acid	04111050	2018-06-28	0		0		0.036			Neither Sample
22204-53-1	Naproxen	04111050	2018-06-28	0	<	0	<	0.16			Neither Sample
62498-67-3	N-Desmethylcitalopram	04111050	2018-06-28	0		0		0.038			Neither Sample
6104-71-8	N-Desmethylclozapine	04111050	2018-06-28	0	<	0	<	0.039			Neither Sample
4394-00-7	Niflumic Acid	04111050	2018-06-28	0		0		0.065			Neither Sample
66085-59-4	Nimodipine	04111050	2018-06-28	0		0		0.016			Neither Sample
146-22-5	Nitrazepam	04111050	2018-06-28	0	<	0	<	0.016			Neither Sample
39562-70-4	Nitrendipine	04111050	2018-06-28	0		0		0.046			Neither Sample
1609-66-1	Norfentanyl	04111050	2018-06-28	0		0		0.012			Neither Sample
35211-10-0	Norketamine	04111050	2018-06-28	0		0		0.177			Neither Sample
3376-94-1	Norpropoxyphene	04111050	2018-06-28	0	<	0	<	0.289			Neither Sample
5747-48-8	Norquetiapine	04111050	2018-06-28	0	<	0	<	0.019			Neither Sample
83-98-7	Orphenadrine	04111050	2018-06-28	0		0		0.163			Neither Sample
21256-18-8	Oxaprozin	04111050	2018-06-28	0	<	0	<	0.004			Neither Sample
28721-07-5	Oxcarbazepine	04111050	2018-06-28	0	<	0	<	0.012			Neither Sample
82834-16-0	Perindopril	04111050	2018-06-28	0		0		0.015			Neither Sample
50-33-9	Phenylbutazone	04111050	2018-06-28	0	<	0	<	0.01			Neither Sample
4775-80-8	Phenylmercapturic acid	04111050	2018-06-28	0	<	0	<	0.019			Neither Sample
36322-90-4	Piroxicam	04111050	2018-06-28	0	<	0	<	0.033			Neither Sample
147511-69-1	Pitavastatin	04111050	2018-06-28	0		0		0.02			Neither Sample
148553-50-8	Pregabalin	04111050	2018-06-28	0	<	0	<	0.141			Neither Sample
57-66-9	Probenecid	04111050	2018-06-28	0	<	0	<	0.309			Neither Sample
6620-60-6	Proglumide	04111050	2018-06-28	0	<	0	<	0.147			Neither Sample
111974-69-7	Quetiapine	04111050	2018-06-28	0	<	0	<	0.009			Neither Sample
58955-93-4	rac-10,11-Dihydro-10,11-dihydroxy carbamazepine	04111050	2018-06-28	0	<	0	<	0.379			Neither Sample
90055-55-3	rac-Clopidogrel carboxylic acid	04111050	2018-06-28	0	E	0	E	0.285			Neither Sample
135308-74-6	rac-N,O-Didesmethyl venlafaxine	04111050	2018-06-28	0	E	0	E	0.029			Neither Sample
106266-06-2	Risperidone	04111050	2018-06-28	0		0		0.007			Neither Sample
287714-41-4	Rosuvastatin	04111050	2018-06-28	0		0		0.27			Neither Sample
139755-83-2	Sildenafil	04111050	2018-06-28	0		0		0.009			Neither Sample
38194-50-2	Sulindac	04111050	2018-06-28	0		0		0.023			Neither Sample
103628-46-2	Sumatriptan	04111050	2018-06-28	0	<	0	<	0.048			Neither Sample
171596-29-5	Tadalafil	04111050	2018-06-28	0		0		0.024			Neither Sample
64-77-7	Tolbutamide	04111050	2018-06-28	0		0		0.036			Neither Sample
13710-19-5	Tolfenamic acid	04111050	2018-06-28	0	<	0	<	0.035			Neither Sample
26171-23-3	Tolmetin	04111050	2018-06-28	0		0		0.028			Neither Sample
56211-40-6	Torsemide	04111050	2018-06-28	0	<	0	<	0.017			Neither Sample
137862-53-4	Valsartan	04111050	2018-06-28	0		0		0.01			Neither Sample
71109-09-6	Vedaprofen	04111050	2018-06-28	0	<	0	<				Neither Sample
163521-12-8	Vilazodone	04111050	2018-06-28	0		0		0.01			Neither Sample
163521-19-5	Vilazodone carboxylic acid	04111050	2018-06-28	0		0		0.018			Neither Sample
139110-80-8	Zanamivir	04111050	2018-06-28	0	<	0	<	0.31			Neither Sample
43200-80-2	Zopiclone	04111050	2018-06-28	0	<	0	<	0.329			Neither Sample
59690-92-5	10-Chloro carbamazepine	04157005	2018-02-12	0	<	0	<	0.133			Neither Sample
29878-31-7	4-Methyl-1H-benzotriazole*	04157005	2018-02-12	0	<	0	<	0.033			Neither Sample
136-85-6	5-Methyl-1H-benzotriazole*	04157005	2018-02-12	0	<	0	<	0.043			Neither Sample
144598-75-4	9-Hydroxyrespiridone	04157005	2018-02-12	0		0		0.022			Neither Sample
89796-99-6	Aceclofenac	04157005	2018-02-12	0		0		0.04			Neither Sample
37115-43-8	alpha-Hydroxyalprazolam	04157005	2018-02-12	0		0		0.042			Neither Sample
88150-42-9	Amlodipine	04157005	2018-02-12	0	E	0	E	0.032			Neither Sample
129722-12-9	Aripiprazole	04157005	2018-02-12	0		0		0.131			Neither Sample
134523-00-5	Atorvastatin	04157005	2018-02-12	0		0		0.153			Neither Sample
95-14-7	1,2,3-Benzotriazole*	04157005	2018-02-12	0	<	0	<	0.051			Neither Sample
41859-67-0	Bezafibrate	04157005	2018-02-12	0		0		0.03			Neither Sample
28395-03-1	Bumetanide	04157005	2018-02-12	0		0		0.023			Neither Sample
145599-86-6	Cerivastatin	04157005	2018-02-12	0		0		0.021			Neither Sample
73963-72-1	Cilostazol	04157005	2018-02-12	0		0		0.005			Neither Sample
18323-44-9	Clindamycin	04157005	2018-02-12	0		0		0.006			Neither Sample
22316-47-8	Clobazam	04157005	2018-02-12	0		0		0.021			Neither Sample
636-54-4	Clopamide	04157005	2018-02-12	0		0		0.064			Neither Sample
113665-84-2	Clopidogrel	04157005	2018-02-12	0		0		0.004			Neither Sample
23593-75-1	Clotrimazole	04157005	2018-02-12	0	<	0	<	0.022			Neither Sample
5786-21-0	Clozapine	04157005	2018-02-12	0		0		0.007			Neither Sample
53-06-5	Cortisone	04157005	2018-02-12	0		0		0.032			Neither Sample
50-18-0	Cyclophosphamide	04157005	2018-02-12	0		0		0.008			Neither Sample
42399-40-6	Desacetyl Diltiazem	04157005	2018-02-12	0		0		0.009			Neither Sample
50-02-2	Dexamethasone	04157005	2018-02-12	0		0		0.022			Neither Sample
50567-35-6	Dipyrone	04157005	2018-02-12	0	E	0	E	0.055			Neither Sample
72895-88-6	Eltenac	04157005	2018-02-12	0	<	0	<	0.383			Neither Sample
76420-72-9	Enalaprilat	04157005	2018-02-12	0		0					Neither Sample
75847-73-3	Enalipril	04157005	2018-02-12	0		0		0.028			Neither Sample
58-54-8	Ethacrynic Acid	04157005	2018-02-12	0		0		0.255			Neither Sample
41340-25-4	Etodolac	04157005	2018-02-12	0		0		0.006			Neither Sample
437-38-7	Fentanyl	04157005	2018-02-12	0	E	0	E	0.011			Neither Sample
98319-26-7	Finaseride	04157005	2018-02-12	0		0		0.014			Neither Sample
38677-85-9	Flunixin	04157005	2018-02-12	0	<	0	<	0.034			Neither Sample
21187-98-4	Gliclazide	04157005	2018-02-12	0	<	0	<	0.034			Neither Sample
93479-97-1	Glimepiride	04157005	2018-02-12	0		0		0.056			Neither Sample
126-07-8	Griseofulvin	04157005	2018-02-12	0		0		0.034			Neither Sample
93-14-1	Guaiacol glycerol ether	04157005	2018-02-12	0		0		0.158			Neither Sample
357399-43-0	Hydroxybuproprion	04157005	2018-02-12	0		0		0.02			Neither Sample
26807-65-8	Indapamide	04157005	2018-02-12	0		0		0.019			Neither Sample
53-86-1	Indomethacin	04157005	2018-02-12	0		0		0.022			Neither Sample
138402-11-6	Irbesartan	04157005	2018-02-12	0	<	0	<	0.016			Neither Sample
6740-88-1	Ketamine	04157005	2018-02-12	0		0		0.029			Neither Sample
22071-15-4	Ketoprofen	04157005	2018-02-12	0		0		0.259			Neither Sample
74103-06-3	Ketorolac	04157005	2018-02-12	0		0		0.007			Neither Sample
84057-84-1	Lamotrigine	04157005	2018-02-12	0		0					Neither Sample
133310-19-7	Lamotrigine-N-2-beta-D-glucuronide	04157005	2018-02-12	0	<	0	<	0.009			Neither Sample
102767-28-2	Levetiracetam	04157005	2018-02-12	0	<	0	<	0.645			Neither Sample
100986-85-4	Levofloxacin	04157005	2018-02-12	0	<	0	<	1.52			Neither Sample
154-21-2	Lincomycin	04157005	2018-02-12	0		0		0.466			Neither Sample
76547-98-3	Lisinopril	04157005	2018-02-12	0	<	0	<	0.062			Neither Sample
846-49-1	Lorazepam	04157005	2018-02-12	0		0		0.009			Neither Sample
644-62-2	Meclofenamic acid	04157005	2018-02-12	0	<	0	<	0.064			Neither Sample
61-68-7	Mefenamic acid	04157005	2018-02-12	0		0		0.635			Neither Sample
71125-38-7	Meloxicam	04157005	2018-02-12	0	<	0	<	0.017			Neither Sample
57-42-1	Meperidine	04157005	2018-02-12	0		0		0.013			Neither Sample
554-57-4	Methazolamide	04157005	2018-02-12	0	<	0	<	0.232			Neither Sample
2682-20-4	Methylisothiazolinone	04157005	2018-02-12	0	<	0	<	0.287			Neither Sample
22916-47-8	Miconazole	04157005	2018-02-12	0	E	0	E	0.099			Neither Sample
85650-52-8	Mirtazepine	04157005	2018-02-12	0	<	0	<	0.007			Neither Sample
105102-22-5	Mometasone (also contains mometasone furoate impurity G)	04157005	2018-02-12	0	E	0	E	0.127			Neither Sample
24280-93-1	Mycophenolic Acid	04157005	2018-02-12	0		0		0.036			Neither Sample
22204-53-1	Naproxen	04157005	2018-02-12	0		0		0.16			Neither Sample
62498-67-3	N-Desmethylcitalopram	04157005	2018-02-12	0		0		0.038			Neither Sample
6104-71-8	N-Desmethylclozapine	04157005	2018-02-12	0		0		0.039			Neither Sample
4394-00-7	Niflumic Acid	04157005	2018-02-12	0		0		0.065			Neither Sample
66085-59-4	Nimodipine	04157005	2018-02-12	0		0		0.016			Neither Sample
146-22-5	Nitrazepam	04157005	2018-02-12	0		0		0.016			Neither Sample
39562-70-4	Nitrendipine	04157005	2018-02-12	0		0		0.046			Neither Sample
[truncated: 8,993 more rows]

## Sheet: Table SI-6 Data
Table SI-6. Water chemistry data from samples collected in 44 Great Lakes tributary sampling sites, October 2017-September 2018. USGS National Water Quality Laboratory’s (NWQL) parameter codes are included and can be found online (https://help.waterdata.usgs.gov/code/parameter_cd_query?fmt=rdb&inline=true&group_cd=%). [CAS = Chemical Abstract Services number, SiteID = USGS site number, ug/L = mic…
CAS	Parameter Code	SiteID	Sample Date	Concentration (ug/L)	Remark Code	RL (ug/L)
1912-24-9	65065	04193500	2017-11-07	0.102		0.019
68-22-4	67434	04193500	2017-11-07	0.02	<	0.02
51-03-6	67435	04193500	2017-11-07	0.2	<	0.02
103-90-2	67436	04193500	2017-11-07	0.0139	E	0.02
18559-94-9	67437	04193500	2017-11-07	0.0067	<	0.0067
34911-55-2	67439	04193500	2017-11-07	0.018	<	0.018
58-08-2	67440	04193500	2017-11-07	0.0781	E	0.091
298-46-4	67441	04193500	2017-11-07	0.0265		0.011
51481-61-9	67442	04193500	2017-11-07	0.042	<	0.042
76-57-3	67443	04193500	2017-11-07	0.088	<	0.088
486-56-6	67444	04193500	2017-11-07	0.0101		0.0064
67035-22-7	67445	04193500	2017-11-07	0.03	<	0.03
611-59-6	67446	04193500	2017-11-07	0.088	<	0.088
58-73-1	67447	04193500	2017-11-07	0.019	<	0.019
116539-59-4	67448	04193500	2017-11-07	0.037	<	0.037
114-07-8	67449	04193500	2017-11-07	0.08	<	0.08
54910-89-3	67450	04193500	2017-11-07	0.027	<	0.027
83891-03-6	67451	04193500	2017-11-07	0.08	<	0.08
66357-35-5	67452	04193500	2017-11-07	0.2	<	0.192
723-46-6	67454	04193500	2017-11-07	0.0457		0.026
148-79-8	67455	04193500	2017-11-07	0.011	<	0.011
738-70-5	67456	04193500	2017-11-07	0.019	<	0.019
81-81-2	67457	04193500	2017-11-07	0.006	<	0.006
57-27-2	67458	04193500	2017-11-07	0.08	<	0.08
50-23-7	67459	04193500	2017-11-07	0.147	<	0.147
90-82-4 + 299-42-3	67460	04193500	2017-11-07	0.011	<	0.011
300-62-9	67461	04193500	2017-11-07	0.0081	<	0.0081
137-58-6	67462	04193500	2017-11-07	0.0131	E	0.038
57-53-4	67464	04193500	2017-11-07	0.00668	E	0.086
57-41-0	67466	04193500	2017-11-07	0.188	<	0.188
53-03-2	67467	04193500	2017-11-07	0.168	<	0.168
125-71-3	67468	04193500	2017-11-07	0.0082	<	0.0082
604-75-1	67469	04193500	2017-11-07	0.226	<	0.226
846-49-1	67470	04193500	2017-11-07	0.202	<	0.202
846-50-4	67471	04193500	2017-11-07	0.02	<	0.018
52-53-9	67472	04193500	2017-11-07	0.14	<	0.14
396-01-0	67475	04193500	2017-11-07	0.00043	E	0.0052
144-82-1	67476	04193500	2017-11-07	0.104	<	0.104
60-80-0	67477	04193500	2017-11-07	0.116	<	0.116
86386-73-4	67478	04193500	2017-11-07	0.0192	E	0.071
76963-41-2	67479	04193500	2017-11-07	0.08	<	0.08
6493-05-6	67480	04193500	2017-11-07	0.0094	<	0.0094
256-96-2	67481	04193500	2017-11-07	0.145	<	0.145
50-24-8	67483	04193500	2017-11-07	0.15	<	0.15
59277-89-3	67484	04193500	2017-11-07	0.022	<	0.022
378-44-9	67485	04193500	2017-11-07	0.114	<	0.114
163222-33-1	67487	04193500	2017-11-07	0.205	<	0.205
79794-75-5	67488	04193500	2017-11-07	0.007	<	0.007
49562-28-9	67489	04193500	2017-11-07	0.014	<	0.014
657-24-9	67492	04193500	2017-11-07	0.226		0.013
54-11-5	67493	04193500	2017-11-07	0.0629	E	0.058
58-55-9	67494	04193500	2017-11-07	0.08	<	0.08
76-42-6	67495	04193500	2017-11-07	0.025	<	0.025
634-03-7	67496	04193500	2017-11-07	0.031	<	0.031
132-22-9	67497	04193500	2017-11-07	0.054	<	0.054
78-44-4	67498	04193500	2017-11-07	0.05	<	0.05
439-14-5	67499	04193500	2017-11-07	0.004	<	0.004
76-99-3	67500	04193500	2017-11-07	0.0076	<	0.0076
532-03-6	67501	04193500	2017-11-07	0.0209		0.011
29122-68-7	67502	04193500	2017-11-07	0.02	<	0.013
122-11-2	67503	04193500	2017-11-07	0.065	<	0.065
1665-48-1	67504	04193500	2017-11-07	0.02	<	0.016
59729-33-8	67505	04193500	2017-11-07	0.0066	<	0.0066
125-29-1	67506	04193500	2017-11-07	0.02	<	0.01
124832-26-4	67507	04193500	2017-11-07	0.163	<	0.163
186691-13-4	67508	04193500	2017-11-07	0.2	<	0.2
83799-24-0	67510	04193500	2017-11-07	0.0442	E	0.096
196618-13-0	67511	04193500	2017-11-07	0.015	<	0.015
73590-58-6 + 161796-78-7	67512	04193500	2017-11-07	0.016	<	0.016
29385-43-1	67514	04193500	2017-11-07	3.25		0.08
53179-11-6	67515	04193500	2017-11-07	0.08	<	0.08
525-66-6	67516	04193500	2017-11-07	0.026	<	0.026
27203-92-5	67517	04193500	2017-11-07	0.0233		0.015
4205-90-7	67518	04193500	2017-11-07	0.061	<	0.061
42399-41-7	67519	04193500	2017-11-07	0.01	<	0.01
54739-18-3	67521	04193500	2017-11-07	0.08	<	0.08
50-48-6	67522	04193500	2017-11-07	0.037	<	0.037
51384-51-1	67523	04193500	2017-11-07	0.00638	E	0.027
60-87-7	67524	04193500	2017-11-07	0.08	<	0.08
59-05-2	67525	04193500	2017-11-07	0.052	<	0.052
61869-08-7	67527	04193500	2017-11-07	0.264	<	0.264
79617-96-2	67528	04193500	2017-11-07	0.016	<	0.016
80474-14-2	67529	04193500	2017-11-07	0.0046	<	0.0046
84449-90-1	67530	04193500	2017-11-07	0.08	<	0.08
486460-32-6	67531	04193500	2017-11-07	0.00907	E	0.097
87857-41-8	67532	04193500	2017-11-07	0.08	<	0.08
93413-69-5	67534	04193500	2017-11-07	0.00589	<	0.0052
1159-82-6	67995	04193500	2017-11-07	0.0083	<	0.0083
86-13-5	67997	04193500	2017-11-07	0.044	<	0.044
86408-45-9	67999	04193500	2017-11-07	0.07	<	0.07
76824-35-6	68000	04193500	2017-11-07	0.034	<	0.034
29094-61-9	68001	04193500	2017-11-07	0.08	<	0.08
10238-21-8	68002	04193500	2017-11-07	0.058	<	0.058
68-88-2	68005	04193500	2017-11-07	0.0074	<	0.0074
42200-33-9	68006	04193500	2017-11-07	0.02	<	0.02
67018-85-3	68007	04193500	2017-11-07	0.02	<	0.0086
94-78-0	68008	04193500	2017-11-07	0.02	<	0.013
469-62-5	68009	04193500	2017-11-07	0.017	<	0.017
130-95-0	68011	04193500	2017-11-07	0.08	<	0.08
102676-47-1	68012	04193500	2017-11-07	0.013	<	0.013
65277-42-1	68014	04193500	2017-11-07	0.113	<	0.113
10540-29-1	68015	04193500	2017-11-07	0.27	<	0.27
129618-40-2	68017	04193500	2017-11-07	0.29	<	0.29
134678-17-4	68018	04193500	2017-11-07	0.02	<	0.016
39809-25-1	68021	04193500	2017-11-07	0.08	<	0.08
136470-78-5	68022	04193500	2017-11-07	0.0082	<	0.0082
28981-97-7	68250	04193500	2017-11-07	0.021	<	0.021
93413-62-8	68251	04193500	2017-11-07	0.0125	E	0.084
1088-11-5	68252	04193500	2017-11-07	0.02	<	0.02
1912-24-9	65065	04193500	2018-02-14	0.0399		0.019
68-22-4	67434	04193500	2018-02-14	0.02	<	0.02
51-03-6	67435	04193500	2018-02-14	0.04	<	0.02
103-90-2	67436	04193500	2018-02-14	0.037		0.02
18559-94-9	67437	04193500	2018-02-14	0.0067	<	0.0067
34911-55-2	67439	04193500	2018-02-14	0.00362	E	0.018
58-08-2	67440	04193500	2018-02-14	0.165	E	0.091
298-46-4	67441	04193500	2018-02-14	0.00635	E	0.011
51481-61-9	67442	04193500	2018-02-14	0.08	<	0.042
76-57-3	67443	04193500	2018-02-14	0.088	<	0.088
486-56-6	67444	04193500	2018-02-14	0.01		0.0064
67035-22-7	67445	04193500	2018-02-14	0.03	<	0.03
611-59-6	67446	04193500	2018-02-14	0.088	<	0.088
58-73-1	67447	04193500	2018-02-14	0.019	<	0.019
116539-59-4	67448	04193500	2018-02-14	0.037	<	0.037
114-07-8	67449	04193500	2018-02-14	0.08	<	0.08
54910-89-3	67450	04193500	2018-02-14	0.027	<	0.027
83891-03-6	67451	04193500	2018-02-14	0.08	<	0.08
66357-35-5	67452	04193500	2018-02-14	0.192	<	0.192
723-46-6	67454	04193500	2018-02-14	0.0385		0.026
148-79-8	67455	04193500	2018-02-14	0.011	<	0.011
738-70-5	67456	04193500	2018-02-14	0.00743	E	0.019
81-81-2	67457	04193500	2018-02-14	0.006	<	0.006
57-27-2	67458	04193500	2018-02-14	0.08	<	0.08
50-23-7	67459	04193500	2018-02-14	0.147	<	0.147
90-82-4 + 299-42-3	67460	04193500	2018-02-14	0.00385	E	0.011
300-62-9	67461	04193500	2018-02-14	0.0081	<	0.0081
137-58-6	67462	04193500	2018-02-14	0.0132	E	0.038
57-53-4	67464	04193500	2018-02-14	0.086	<	0.086
57-41-0	67466	04193500	2018-02-14	0.188	<	0.188
53-03-2	67467	04193500	2018-02-14	0.168	<	0.168
125-71-3	67468	04193500	2018-02-14	0.00391	E	0.0082
604-75-1	67469	04193500	2018-02-14	0.226	<	0.226
846-49-1	67470	04193500	2018-02-14	0.202	<	0.202
846-50-4	67471	04193500	2018-02-14	0.02	<	0.018
52-53-9	67472	04193500	2018-02-14	0.14	<	0.14
396-01-0	67475	04193500	2018-02-14	0.00167	E	0.0052
144-82-1	67476	04193500	2018-02-14	0.104	<	0.104
60-80-0	67477	04193500	2018-02-14	0.116	<	0.116
86386-73-4	67478	04193500	2018-02-14	0.071	<	0.071
76963-41-2	67479	04193500	2018-02-14	0.08	<	0.08
6493-05-6	67480	04193500	2018-02-14	0.0094	<	0.0094
256-96-2	67481	04193500	2018-02-14	0.2	<	0.145
50-24-8	67483	04193500	2018-02-14	0.15	<	0.15
59277-89-3	67484	04193500	2018-02-14	0.0448	E	0.022
378-44-9	67485	04193500	2018-02-14	0.114	<	0.114
163222-33-1	67487	04193500	2018-02-14	0.205	<	0.205
79794-75-5	67488	04193500	2018-02-14	0.007	<	0.007
49562-28-9	67489	04193500	2018-02-14	0.014	<	0.014
657-24-9	67492	04193500	2018-02-14	0.572		0.013
54-11-5	67493	04193500	2018-02-14	0.058	<	0.058
58-55-9	67494	04193500	2018-02-14	0.08	<	0.08
76-42-6	67495	04193500	2018-02-14	0.025	<	0.025
634-03-7	67496	04193500	2018-02-14	0.031	<	0.031
132-22-9	67497	04193500	2018-02-14	0.08	<	0.054
78-44-4	67498	04193500	2018-02-14	0.05	<	0.05
439-14-5	67499	04193500	2018-02-14	0.004	<	0.004
76-99-3	67500	04193500	2018-02-14	0.0076	<	0.0076
532-03-6	67501	04193500	2018-02-14	0.021		0.011
29122-68-7	67502	04193500	2018-02-14	0.0111	E	0.013
122-11-2	67503	04193500	2018-02-14	0.00728	E	0.065
1665-48-1	67504	04193500	2018-02-14	0.02	<	0.016
59729-33-8	67505	04193500	2018-02-14	0.0066	<	0.0066
125-29-1	67506	04193500	2018-02-14	0.08	<	0.01
124832-26-4	67507	04193500	2018-02-14	0.163	<	0.163
186691-13-4	67508	04193500	2018-02-14	0.2	<	0.2
83799-24-0	67510	04193500	2018-02-14	0.047	E	0.096
196618-13-0	67511	04193500	2018-02-14	0.00277	E	0.015
73590-58-6 + 161796-78-7	67512	04193500	2018-02-14	0.016	<	0.016
29385-43-1	67514	04193500	2018-02-14	0.963		0.08
53179-11-6	67515	04193500	2018-02-14	0.08	<	0.08
525-66-6	67516	04193500	2018-02-14	0.026	<	0.026
27203-92-5	67517	04193500	2018-02-14	0.0175		0.015
4205-90-7	67518	04193500	2018-02-14	0.061	<	0.061
42399-41-7	67519	04193500	2018-02-14	0.00313	E	0.01
54739-18-3	67521	04193500	2018-02-14	0.08	<	0.08
50-48-6	67522	04193500	2018-02-14	0.037	<	0.037
51384-51-1	67523	04193500	2018-02-14	0.0133	E	0.027
60-87-7	67524	04193500	2018-02-14	0.08	<	0.08
59-05-2	67525	04193500	2018-02-14	0.052	<	0.052
61869-08-7	67527	04193500	2018-02-14	0.264	<	0.264
79617-96-2	67528	04193500	2018-02-14	0.016	<	0.016
80474-14-2	67529	04193500	2018-02-14	0.0046	<	0.0046
84449-90-1	67530	04193500	2018-02-14	0.08	<	0.08
486460-32-6	67531	04193500	2018-02-14	0.0197	E	0.097
87857-41-8	67532	04193500	2018-02-14	0.08	<	0.08
93413-69-5	67534	04193500	2018-02-14	0.02	<	0.0052
1159-82-6	67995	04193500	2018-02-14	0.0083	<	0.0083
86-13-5	67997	04193500	2018-02-14	0.044	<	0.044
86408-45-9	67999	04193500	2018-02-14	0.07	<	0.07
76824-35-6	68000	04193500	2018-02-14	0.04	<	0.034
29094-61-9	68001	04193500	2018-02-14	0.08	<	0.08
10238-21-8	68002	04193500	2018-02-14	0.058	<	0.058
68-88-2	68005	04193500	2018-02-14	0.0074	<	0.0074
42200-33-9	68006	04193500	2018-02-14	0.02	<	0.02
67018-85-3	68007	04193500	2018-02-14	0.0086	<	0.0086
94-78-0	68008	04193500	2018-02-14	0.02	<	0.013
469-62-5	68009	04193500	2018-02-14	0.017	<	0.017
130-95-0	68011	04193500	2018-02-14	0.08	<	0.08
102676-47-1	68012	04193500	2018-02-14	0.013	<	0.013
65277-42-1	68014	04193500	2018-02-14	0.113	<	0.113
10540-29-1	68015	04193500	2018-02-14	0.27	<	0.27
129618-40-2	68017	04193500	2018-02-14	0.29	<	0.29
134678-17-4	68018	04193500	2018-02-14	0.016	<	0.016
39809-25-1	68021	04193500	2018-02-14	0.08	<	0.08
136470-78-5	68022	04193500	2018-02-14	0.0082	<	0.0082
28981-97-7	68250	04193500	2018-02-14	0.021	<	0.021
93413-62-8	68251	04193500	2018-02-14	0.0236	E	0.084
1088-11-5	68252	04193500	2018-02-14	0.02	<	0.02
1912-24-9	65065	04193500	2018-04-19	0.0431		0.019
68-22-4	67434	04193500	2018-04-19	0.02	<	0.02
51-03-6	67435	04193500	2018-04-19	0.04	<	0.02
103-90-2	67436	04193500	2018-04-19	0.0249	E	0.02
18559-94-9	67437	04193500	2018-04-19	0.0067	<	0.0067
34911-55-2	67439	04193500	2018-04-19	0.018	<	0.018
58-08-2	67440	04193500	2018-04-19	0.0668	E	0.091
298-46-4	67441	04193500	2018-04-19	0.011	<	0.011
51481-61-9	67442	04193500	2018-04-19	0.14	<	0.042
76-57-3	67443	04193500	2018-04-19	0.088	<	0.088
486-56-6	67444	04193500	2018-04-19	0.0064	<	0.0064
67035-22-7	67445	04193500	2018-04-19	0.03	<	0.03
611-59-6	67446	04193500	2018-04-19	0.088	<	0.088
58-73-1	67447	04193500	2018-04-19	0.019	<	0.019
116539-59-4	67448	04193500	2018-04-19	0.037	<	0.037
114-07-8	67449	04193500	2018-04-19	0.08	<	0.08
54910-89-3	67450	04193500	2018-04-19	0.027	<	0.027
83891-03-6	67451	04193500	2018-04-19	0.08	<	0.08
66357-35-5	67452	04193500	2018-04-19	0.192	<	0.192
723-46-6	67454	04193500	2018-04-19	0.0105	E	0.026
148-79-8	67455	04193500	2018-04-19	0.011	<	0.011
738-70-5	67456	04193500	2018-04-19	0.019	<	0.019
81-81-2	67457	04193500	2018-04-19	0.006	<	0.006
57-27-2	67458	04193500	2018-04-19	0.08	<	0.08
50-23-7	67459	04193500	2018-04-19	0.147	<	0.147
90-82-4 + 299-42-3	67460	04193500	2018-04-19	0.011	<	0.011
300-62-9	67461	04193500	2018-04-19	0.0081	<	0.0081
137-58-6	67462	04193500	2018-04-19	0.00246	E	0.038
57-53-4	67464	04193500	2018-04-19	0.086	<	0.086
57-41-0	67466	04193500	2018-04-19	0.188	<	0.188
53-03-2	67467	04193500	2018-04-19	0.168	<	0.168
125-71-3	67468	04193500	2018-04-19	0.0082	<	0.0082
604-75-1	67469	04193500	2018-04-19	0.226	<	0.226
846-49-1	67470	04193500	2018-04-19	0.202	<	0.202
846-50-4	67471	04193500	2018-04-19	0.018	<	0.018
52-53-9	67472	04193500	2018-04-19	0.14	<	0.14
396-01-0	67475	04193500	2018-04-19	0.0052	<	0.0052
144-82-1	67476	04193500	2018-04-19	0.104	<	0.104
60-80-0	67477	04193500	2018-04-19	0.116	<	0.116
86386-73-4	67478	04193500	2018-04-19	0.071	<	0.071
76963-41-2	67479	04193500	2018-04-19	0.08	<	0.08
6493-05-6	67480	04193500	2018-04-19	0.0094	<	0.0094
256-96-2	67481	04193500	2018-04-19	0.2	<	0.145
50-24-8	67483	04193500	2018-04-19	0.15	<	0.15
59277-89-3	67484	04193500	2018-04-19	0.0285	<	0.022
378-44-9	67485	04193500	2018-04-19	0.114	<	0.114
163222-33-1	67487	04193500	2018-04-19	0.205	<	0.205
79794-75-5	67488	04193500	2018-04-19	0.007	<	0.007
49562-28-9	67489	04193500	2018-04-19	0.014	<	0.014
657-24-9	67492	04193500	2018-04-19	0.221		0.013
54-11-5	67493	04193500	2018-04-19	0.08	<	0.058
58-55-9	67494	04193500	2018-04-19	0.08	<	0.08
76-42-6	67495	04193500	2018-04-19	0.025	<	0.025
634-03-7	67496	04193500	2018-04-19	0.031	<	0.031
132-22-9	67497	04193500	2018-04-19	0.054	<	0.054
78-44-4	67498	04193500	2018-04-19	0.05	<	0.05
439-14-5	67499	04193500	2018-04-19	0.004	<	0.004
76-99-3	67500	04193500	2018-04-19	0.0076	<	0.0076
532-03-6	67501	04193500	2018-04-19	0.011	<	0.011
29122-68-7	67502	04193500	2018-04-19	0.013	<	0.013
122-11-2	67503	04193500	2018-04-19	0.0078	E	0.065
1665-48-1	67504	04193500	2018-04-19	0.02	<	0.016
59729-33-8	67505	04193500	2018-04-19	0.0066	<	0.0066
125-29-1	67506	04193500	2018-04-19	0.02	<	0.01
124832-26-4	67507	04193500	2018-04-19	0.163	<	0.163
186691-13-4	67508	04193500	2018-04-19	0.2	<	0.2
83799-24-0	67510	04193500	2018-04-19	0.0119	E	0.096
196618-13-0	67511	04193500	2018-04-19	0.015	<	0.015
73590-58-6 + 161796-78-7	67512	04193500	2018-04-19	0.016	<	0.016
29385-43-1	67514	04193500	2018-04-19	0.149		0.08
53179-11-6	67515	04193500	2018-04-19	0.08	<	0.08
525-66-6	67516	04193500	2018-04-19	0.026	<	0.026
27203-92-5	67517	04193500	2018-04-19	0.015	<	0.015
4205-90-7	67518	04193500	2018-04-19	0.061	<	0.061
42399-41-7	67519	04193500	2018-04-19	0.01	<	0.01
54739-18-3	67521	04193500	2018-04-19	0.08	<	0.08
50-48-6	67522	04193500	2018-04-19	0.037	<	0.037
51384-51-1	67523	04193500	2018-04-19	0.027	<	0.027
60-87-7	67524	04193500	2018-04-19	0.08	<	0.08
59-05-2	67525	04193500	2018-04-19	0.052	<	0.052
61869-08-7	67527	04193500	2018-04-19	0.264	<	0.264
79617-96-2	67528	04193500	2018-04-19	0.016	<	0.016
80474-14-2	67529	04193500	2018-04-19	0.0046	<	0.0046
84449-90-1	67530	04193500	2018-04-19	0.08	<	0.08
486460-32-6	67531	04193500	2018-04-19	0.097	<	0.097
87857-41-8	67532	04193500	2018-04-19	0.08	<	0.08
93413-69-5	67534	04193500	2018-04-19	0.0052	<	0.0052
1159-82-6	67995	04193500	2018-04-19	0.0083	<	0.0083
86-13-5	67997	04193500	2018-04-19	0.044	<	0.044
86408-45-9	67999	04193500	2018-04-19	0.07	<	0.07
76824-35-6	68000	04193500	2018-04-19	0.034	<	0.034
29094-61-9	68001	04193500	2018-04-19	0.08	<	0.08
10238-21-8	68002	04193500	2018-04-19	0.058	<	0.058
68-88-2	68005	04193500	2018-04-19	0.0074	<	0.0074
42200-33-9	68006	04193500	2018-04-19	0.02	<	0.02
67018-85-3	68007	04193500	2018-04-19	0.2	<	0.0086
94-78-0	68008	04193500	2018-04-19	0.013	<	0.013
469-62-5	68009	04193500	2018-04-19	0.017	<	0.017
130-95-0	68011	04193500	2018-04-19	0.08	<	0.08
102676-47-1	68012	04193500	2018-04-19	0.013	<	0.013
65277-42-1	68014	04193500	2018-04-19	0.113	<	0.113
10540-29-1	68015	04193500	2018-04-19	0.27	<	0.27
129618-40-2	68017	04193500	2018-04-19	0.29	<	0.29
134678-17-4	68018	04193500	2018-04-19	0.02	<	0.016
39809-25-1	68021	04193500	2018-04-19	0.08	<	0.08
136470-78-5	68022	04193500	2018-04-19	0.0082	<	0.0082
28981-97-7	68250	04193500	2018-04-19	0.021	<	0.021
93413-62-8	68251	04193500	2018-04-19	0.084	<	0.084
1088-11-5	68252	04193500	2018-04-19	0.02	<	0.02
1912-24-9	65065	04193500	2018-07-23	0.589		0.019
68-22-4	67434	04193500	2018-07-23	0.02	<	0.02
51-03-6	67435	04193500	2018-07-23	0.2	<	0.02
103-90-2	67436	04193500	2018-07-23	0.08	<	0.02
18559-94-9	67437	04193500	2018-07-23	0.0067	<	0.0067
34911-55-2	67439	04193500	2018-07-23	0.018	<	0.018
58-08-2	67440	04193500	2018-07-23	0.114	E	0.091
298-46-4	67441	04193500	2018-07-23	0.00628	E	0.011
51481-61-9	67442	04193500	2018-07-23	0.042	<	0.042
76-57-3	67443	04193500	2018-07-23	0.088	<	0.088
486-56-6	67444	04193500	2018-07-23	0.00908		0.0064
67035-22-7	67445	04193500	2018-07-23	0.03	<	0.03
611-59-6	67446	04193500	2018-07-23	0.088	<	0.088
58-73-1	67447	04193500	2018-07-23	0.019	<	0.019
116539-59-4	67448	04193500	2018-07-23	0.037	<	0.037
114-07-8	67449	04193500	2018-07-23	0.08	<	0.08
54910-89-3	67450	04193500	2018-07-23	0.027	<	0.027
83891-03-6	67451	04193500	2018-07-23	0.08	<	0.08
66357-35-5	67452	04193500	2018-07-23	0.192	<	0.192
723-46-6	67454	04193500	2018-07-23	0.0139	E	0.026
148-79-8	67455	04193500	2018-07-23	0.011	<	0.011
738-70-5	67456	04193500	2018-07-23	0.019	<	0.019
81-81-2	67457	04193500	2018-07-23	0.006	<	0.006
57-27-2	67458	04193500	2018-07-23	0.08	<	0.08
50-23-7	67459	04193500	2018-07-23	0.147	<	0.147
90-82-4 + 299-42-3	67460	04193500	2018-07-23	0.011	<	0.011
300-62-9	67461	04193500	2018-07-23	0.0081	<	0.0081
137-58-6	67462	04193500	2018-07-23	0.00424	E	0.038
57-53-4	67464	04193500	2018-07-23	0.086	<	0.086
57-41-0	67466	04193500	2018-07-23	0.188	<	0.188
53-03-2	67467	04193500	2018-07-23	0.168	<	0.168
125-71-3	67468	04193500	2018-07-23	0.0082	<	0.0082
604-75-1	67469	04193500	2018-07-23	0.226	<	0.226
846-49-1	67470	04193500	2018-07-23	0.202	<	0.202
846-50-4	67471	04193500	2018-07-23	0.02	<	0.018
52-53-9	67472	04193500	2018-07-23	0.14	<	0.14
396-01-0	67475	04193500	2018-07-23	0.00198	E	0.0052
144-82-1	67476	04193500	2018-07-23	0.104	<	0.104
60-80-0	67477	04193500	2018-07-23	0.116	<	0.116
86386-73-4	67478	04193500	2018-07-23	0.071	<	0.071
76963-41-2	67479	04193500	2018-07-23	0.08	<	0.08
6493-05-6	67480	04193500	2018-07-23	0.0094	<	0.0094
256-96-2	67481	04193500	2018-07-23	0.145	<	0.145
50-24-8	67483	04193500	2018-07-23	0.15	<	0.15
59277-89-3	67484	04193500	2018-07-23	0.022	<	0.022
378-44-9	67485	04193500	2018-07-23	0.114	<	0.114
163222-33-1	67487	04193500	2018-07-23	0.205	<	0.205
79794-75-5	67488	04193500	2018-07-23	0.007	<	0.007
49562-28-9	67489	04193500	2018-07-23	0.014	<	0.014
657-24-9	67492	04193500	2018-07-23	0.159		0.013
54-11-5	67493	04193500	2018-07-23	0.058	<	0.058
58-55-9	67494	04193500	2018-07-23	0.08	<	0.08
76-42-6	67495	04193500	2018-07-23	0.025	<	0.025
634-03-7	67496	04193500	2018-07-23	0.031	<	0.031
132-22-9	67497	04193500	2018-07-23	0.054	<	0.054
78-44-4	67498	04193500	2018-07-23	0.05	<	0.05
439-14-5	67499	04193500	2018-07-23	0.004	<	0.004
76-99-3	67500	04193500	2018-07-23	0.0076	<	0.0076
532-03-6	67501	04193500	2018-07-23	0.00571	E	0.011
29122-68-7	67502	04193500	2018-07-23	0.013	<	0.013
122-11-2	67503	04193500	2018-07-23	0.065	<	0.065
1665-48-1	67504	04193500	2018-07-23	0.016	<	0.016
59729-33-8	67505	04193500	2018-07-23	0.0066	<	0.0066
125-29-1	67506	04193500	2018-07-23	0.02	<	0.01
124832-26-4	67507	04193500	2018-07-23	0.163	<	0.163
186691-13-4	67508	04193500	2018-07-23	0.2	<	0.2
83799-24-0	67510	04193500	2018-07-23	0.0146	E	0.096
196618-13-0	67511	04193500	2018-07-23	0.015	<	0.015
73590-58-6 + 161796-78-7	67512	04193500	2018-07-23	0.016	<	0.016
29385-43-1	67514	04193500	2018-07-23	0.672		0.08
53179-11-6	67515	04193500	2018-07-23	0.08	<	0.08
525-66-6	67516	04193500	2018-07-23	0.026	<	0.026
27203-92-5	67517	04193500	2018-07-23	0.015	<	0.015
4205-90-7	67518	04193500	2018-07-23	0.061	<	0.061
42399-41-7	67519	04193500	2018-07-23	0.01	<	0.01
54739-18-3	67521	04193500	2018-07-23	0.08	<	0.08
50-48-6	67522	04193500	2018-07-23	0.037	<	0.037
51384-51-1	67523	04193500	2018-07-23	0.027	<	0.027
60-87-7	67524	04193500	2018-07-23	0.14	<	0.08
59-05-2	67525	04193500	2018-07-23	0.052	<	0.052
61869-08-7	67527	04193500	2018-07-23	0.264	<	0.264
79617-96-2	67528	04193500	2018-07-23	0.016	<	0.016
80474-14-2	67529	04193500	2018-07-23	0.02	<	0.0046
84449-90-1	67530	04193500	2018-07-23	0.08	<	0.08
486460-32-6	67531	04193500	2018-07-23	0.097	<	0.097
87857-41-8	67532	04193500	2018-07-23	0.08	<	0.08
93413-69-5	67534	04193500	2018-07-23	0.0052	<	0.0052
1159-82-6	67995	04193500	2018-07-23	0.0083	<	0.0083
86-13-5	67997	04193500	2018-07-23	0.044	<	0.044
86408-45-9	67999	04193500	2018-07-23	0.07	<	0.07
76824-35-6	68000	04193500	2018-07-23	0.034	<	0.034
29094-61-9	68001	04193500	2018-07-23	0.08	<	0.08
10238-21-8	68002	04193500	2018-07-23	0.058	<	0.058
68-88-2	68005	04193500	2018-07-23	0.0074	<	0.0074
42200-33-9	68006	04193500	2018-07-23	0.02	<	0.02
67018-85-3	68007	04193500	2018-07-23	0.2	<	0.0086
94-78-0	68008	04193500	2018-07-23	0.013	<	0.013
469-62-5	68009	04193500	2018-07-23	0.02	<	0.017
130-95-0	68011	04193500	2018-07-23	0.08	<	0.08
102676-47-1	68012	04193500	2018-07-23	0.02	<	0.013
65277-42-1	68014	04193500	2018-07-23	0.113	<	0.113
10540-29-1	68015	04193500	2018-07-23	0.27	<	0.27
129618-40-2	68017	04193500	2018-07-23	0.29	<	0.29
134678-17-4	68018	04193500	2018-07-23	0.016	<	0.016
39809-25-1	68021	04193500	2018-07-23	0.08	<	0.08
136470-78-5	68022	04193500	2018-07-23	0.0082	<	0.0082
28981-97-7	68250	04193500	2018-07-23	0.021	<	0.021
93413-62-8	68251	04193500	2018-07-23	0.084	<	0.084
1088-11-5	68252	04193500	2018-07-23	0.02	<	0.02
1912-24-9	65065	04194310	2018-04-19	0.0538		0.019
68-22-4	67434	04194310	2018-04-19	0.02	<	0.02
51-03-6	67435	04194310	2018-04-19	0.04	<	0.02
103-90-2	67436	04194310	2018-04-19	0.0402	E	0.02
18559-94-9	67437	04194310	2018-04-19	0.0067	<	0.0067
34911-55-2	67439	04194310	2018-04-19	0.00106	E	0.018
58-08-2	67440	04194310	2018-04-19	0.085	E	0.091
298-46-4	67441	04194310	2018-04-19	0.011	<	0.011
51481-61-9	67442	04194310	2018-04-19	0.14	<	0.042
76-57-3	67443	04194310	2018-04-19	0.088	<	0.088
486-56-6	67444	04194310	2018-04-19	0.0064	<	0.0064
67035-22-7	67445	04194310	2018-04-19	0.03	<	0.03
611-59-6	67446	04194310	2018-04-19	0.088	<	0.088
58-73-1	67447	04194310	2018-04-19	0.019	<	0.019
116539-59-4	67448	04194310	2018-04-19	0.037	<	0.037
114-07-8	67449	04194310	2018-04-19	0.08	<	0.08
54910-89-3	67450	04194310	2018-04-19	0.027	<	0.027
83891-03-6	67451	04194310	2018-04-19	0.08	<	0.08
66357-35-5	67452	04194310	2018-04-19	0.192	<	0.192
723-46-6	67454	04194310	2018-04-19	0.026	<	0.026
148-79-8	67455	04194310	2018-04-19	0.011	<	0.011
738-70-5	67456	04194310	2018-04-19	0.019	<	0.019
81-81-2	67457	04194310	2018-04-19	0.006	<	0.006
57-27-2	67458	04194310	2018-04-19	0.08	<	0.08
50-23-7	67459	04194310	2018-04-19	0.147	<	0.147
90-82-4 + 299-42-3	67460	04194310	2018-04-19	0.011	<	0.011
300-62-9	67461	04194310	2018-04-19	0.0081	<	0.0081
137-58-6	67462	04194310	2018-04-19	0.038	<	0.038
57-53-4	67464	04194310	2018-04-19	0.086	<	0.086
57-41-0	67466	04194310	2018-04-19	0.188	<	0.188
53-03-2	67467	04194310	2018-04-19	0.168	<	0.168
125-71-3	67468	04194310	2018-04-19	0.0082	<	0.0082
604-75-1	67469	04194310	2018-04-19	0.226	<	0.226
846-49-1	67470	04194310	2018-04-19	0.202	<	0.202
846-50-4	67471	04194310	2018-04-19	0.018	<	0.018
52-53-9	67472	04194310	2018-04-19	0.14	<	0.14
396-01-0	67475	04194310	2018-04-19	0.0052	<	0.0052
144-82-1	67476	04194310	2018-04-19	0.104	<	0.104
60-80-0	67477	04194310	2018-04-19	0.116	<	0.116
86386-73-4	67478	04194310	2018-04-19	0.071	<	0.071
76963-41-2	67479	04194310	2018-04-19	0.08	<	0.08
6493-05-6	67480	04194310	2018-04-19	0.0094	<	0.0094
256-96-2	67481	04194310	2018-04-19	0.2	<	0.145
50-24-8	67483	04194310	2018-04-19	0.15	<	0.15
59277-89-3	67484	04194310	2018-04-19	0.033	<	0.022
378-44-9	67485	04194310	2018-04-19	0.114	<	0.114
163222-33-1	67487	04194310	2018-04-19	0.205	<	0.205
79794-75-5	67488	04194310	2018-04-19	0.007	<	0.007
49562-28-9	67489	04194310	2018-04-19	0.014	<	0.014
657-24-9	67492	04194310	2018-04-19	0.258		0.013
54-11-5	67493	04194310	2018-04-19	0.08	<	0.058
58-55-9	67494	04194310	2018-04-19	0.08	<	0.08
76-42-6	67495	04194310	2018-04-19	0.025	<	0.025
634-03-7	67496	04194310	2018-04-19	0.031	<	0.031
132-22-9	67497	04194310	2018-04-19	0.054	<	0.054
78-44-4	67498	04194310	2018-04-19	0.05	<	0.05
439-14-5	67499	04194310	2018-04-19	0.004	<	0.004
76-99-3	67500	04194310	2018-04-19	0.0076	<	0.0076
532-03-6	67501	04194310	2018-04-19	0.136		0.011
29122-68-7	67502	04194310	2018-04-19	0.013	<	0.013
122-11-2	67503	04194310	2018-04-19	0.065	<	0.065
1665-48-1	67504	04194310	2018-04-19	0.02	<	0.016
59729-33-8	67505	04194310	2018-04-19	0.0066	<	0.0066
125-29-1	67506	04194310	2018-04-19	0.02	<	0.01
124832-26-4	67507	04194310	2018-04-19	0.163	<	0.163
186691-13-4	67508	04194310	2018-04-19	0.2	<	0.2
83799-24-0	67510	04194310	2018-04-19	0.0111	E	0.096
196618-13-0	67511	04194310	2018-04-19	0.015	<	0.015
73590-58-6 + 161796-78-7	67512	04194310	2018-04-19	0.016	<	0.016
29385-43-1	67514	04194310	2018-04-19	0.08	<	0.08
53179-11-6	67515	04194310	2018-04-19	0.08	<	0.08
525-66-6	67516	04194310	2018-04-19	0.026	<	0.026
27203-92-5	67517	04194310	2018-04-19	0.015	<	0.015
4205-90-7	67518	04194310	2018-04-19	0.061	<	0.061
42399-41-7	67519	04194310	2018-04-19	0.01	<	0.01
54739-18-3	67521	04194310	2018-04-19	0.08	<	0.08
50-48-6	67522	04194310	2018-04-19	0.037	<	0.037
51384-51-1	67523	04194310	2018-04-19	0.00506	E	0.027
60-87-7	67524	04194310	2018-04-19	0.08	<	0.08
59-05-2	67525	04194310	2018-04-19	0.052	<	0.052
61869-08-7	67527	04194310	2018-04-19	0.264	<	0.264
79617-96-2	67528	04194310	2018-04-19	0.016	<	0.016
80474-14-2	67529	04194310	2018-04-19	0.0046	<	0.0046
84449-90-1	67530	04194310	2018-04-19	0.08	<	0.08
486460-32-6	67531	04194310	2018-04-19	0.097	<	0.097
87857-41-8	67532	04194310	2018-04-19	0.08	<	0.08
93413-69-5	67534	04194310	2018-04-19	0.0052	<	0.0052
1159-82-6	67995	04194310	2018-04-19	0.0083	<	0.0083
86-13-5	67997	04194310	2018-04-19	0.044	<	0.044
86408-45-9	67999	04194310	2018-04-19	0.07	<	0.07
76824-35-6	68000	04194310	2018-04-19	0.034	<	0.034
29094-61-9	68001	04194310	2018-04-19	0.08	<	0.08
10238-21-8	68002	04194310	2018-04-19	0.058	<	0.058
68-88-2	68005	04194310	2018-04-19	0.0074	<	0.0074
42200-33-9	68006	04194310	2018-04-19	0.02	<	0.02
67018-85-3	68007	04194310	2018-04-19	0.2	<	0.0086
94-78-0	68008	04194310	2018-04-19	0.013	<	0.013
469-62-5	68009	04194310	2018-04-19	0.017	<	0.017
130-95-0	68011	04194310	2018-04-19	0.08	<	0.08
102676-47-1	68012	04194310	2018-04-19	0.013	<	0.013
65277-42-1	68014	04194310	2018-04-19	0.113	<	0.113
10540-29-1	68015	04194310	2018-04-19	0.27	<	0.27
129618-40-2	68017	04194310	2018-04-19	0.29	<	0.29
134678-17-4	68018	04194310	2018-04-19	0.02	<	0.016
39809-25-1	68021	04194310	2018-04-19	0.08	<	0.08
136470-78-5	68022	04194310	2018-04-19	0.0082	<	0.0082
28981-97-7	68250	04194310	2018-04-19	0.021	<	0.021
93413-62-8	68251	04194310	2018-04-19	0.084	<	0.084
1088-11-5	68252	04194310	2018-04-19	0.02	<	0.02
1912-24-9	65065	04194310	2018-07-24	0.523		0.019
68-22-4	67434	04194310	2018-07-24	0.02	<	0.02
51-03-6	67435	04194310	2018-07-24	0.2	<	0.02
103-90-2	67436	04194310	2018-07-24	0.08	<	0.02
18559-94-9	67437	04194310	2018-07-24	0.0067	<	0.0067
34911-55-2	67439	04194310	2018-07-24	0.018	<	0.018
58-08-2	67440	04194310	2018-07-24	0.091	<	0.091
298-46-4	67441	04194310	2018-07-24	0.00774	E	0.011
51481-61-9	67442	04194310	2018-07-24	0.042	<	0.042
76-57-3	67443	04194310	2018-07-24	0.088	<	0.088
486-56-6	67444	04194310	2018-07-24	0.0263		0.0064
67035-22-7	67445	04194310	2018-07-24	0.03	<	0.03
611-59-6	67446	04194310	2018-07-24	0.088	<	0.088
58-73-1	67447	04194310	2018-07-24	0.019	<	0.019
116539-59-4	67448	04194310	2018-07-24	0.037	<	0.037
114-07-8	67449	04194310	2018-07-24	0.08	<	0.08
54910-89-3	67450	04194310	2018-07-24	0.027	<	0.027
83891-03-6	67451	04194310	2018-07-24	0.08	<	0.08
66357-35-5	67452	04194310	2018-07-24	0.192	<	0.192
723-46-6	67454	04194310	2018-07-24	0.0755		0.026
148-79-8	67455	04194310	2018-07-24	0.011	<	0.011
738-70-5	67456	04194310	2018-07-24	0.019	<	0.019
81-81-2	67457	04194310	2018-07-24	0.006	<	0.006
57-27-2	67458	04194310	2018-07-24	0.08	<	0.08
50-23-7	67459	04194310	2018-07-24	0.147	<	0.147
90-82-4 + 299-42-3	67460	04194310	2018-07-24	0.011	<	0.011
300-62-9	67461	04194310	2018-07-24	0.0081	<	0.0081
137-58-6	67462	04194310	2018-07-24	0.0041	E	0.038
57-53-4	67464	04194310	2018-07-24	0.086	<	0.086
57-41-0	67466	04194310	2018-07-24	0.188	<	0.188
53-03-2	67467	04194310	2018-07-24	0.168	<	0.168
125-71-3	67468	04194310	2018-07-24	0.0082	<	0.0082
604-75-1	67469	04194310	2018-07-24	0.226	<	0.226
846-49-1	67470	04194310	2018-07-24	0.202	<	0.202
846-50-4	67471	04194310	2018-07-24	0.02	<	0.018
52-53-9	67472	04194310	2018-07-24	0.14	<	0.14
396-01-0	67475	04194310	2018-07-24	0.00216	E	0.0052
144-82-1	67476	04194310	2018-07-24	0.104	<	0.104
60-80-0	67477	04194310	2018-07-24	0.116	<	0.116
86386-73-4	67478	04194310	2018-07-24	0.00795	E	0.071
76963-41-2	67479	04194310	2018-07-24	0.08	<	0.08
6493-05-6	67480	04194310	2018-07-24	0.0094	<	0.0094
256-96-2	67481	04194310	2018-07-24	0.145	<	0.145
50-24-8	67483	04194310	2018-07-24	0.15	<	0.15
59277-89-3	67484	04194310	2018-07-24	0.022	<	0.022
378-44-9	67485	04194310	2018-07-24	0.114	<	0.114
163222-33-1	67487	04194310	2018-07-24	0.205	<	0.205
79794-75-5	67488	04194310	2018-07-24	0.007	<	0.007
49562-28-9	67489	04194310	2018-07-24	0.014	<	0.014
657-24-9	67492	04194310	2018-07-24	0.485		0.013
54-11-5	67493	04194310	2018-07-24	0.058	<	0.058
58-55-9	67494	04194310	2018-07-24	0.08	<	0.08
76-42-6	67495	04194310	2018-07-24	0.025	<	0.025
634-03-7	67496	04194310	2018-07-24	0.031	<	0.031
132-22-9	67497	04194310	2018-07-24	0.054	<	0.054
78-44-4	67498	04194310	2018-07-24	0.05	<	0.05
439-14-5	67499	04194310	2018-07-24	0.004	<	0.004
76-99-3	67500	04194310	2018-07-24	0.0076	<	0.0076
532-03-6	67501	04194310	2018-07-24	0.0126		0.011
29122-68-7	67502	04194310	2018-07-24	0.013	<	0.013
122-11-2	67503	04194310	2018-07-24	0.065	<	0.065
1665-48-1	67504	04194310	2018-07-24	0.016	<	0.016
59729-33-8	67505	04194310	2018-07-24	0.0066	<	0.0066
125-29-1	67506	04194310	2018-07-24	0.02	<	0.01
124832-26-4	67507	04194310	2018-07-24	0.163	<	0.163
186691-13-4	67508	04194310	2018-07-24	0.2	<	0.2
83799-24-0	67510	04194310	2018-07-24	0.0272	E	0.096
196618-13-0	67511	04194310	2018-07-24	0.015	<	0.015
73590-58-6 + 161796-78-7	67512	04194310	2018-07-24	0.016	<	0.016
29385-43-1	67514	04194310	2018-07-24	0.205		0.08
53179-11-6	67515	04194310	2018-07-24	0.08	<	0.08
525-66-6	67516	04194310	2018-07-24	0.026	<	0.026
27203-92-5	67517	04194310	2018-07-24	0.015	<	0.015
4205-90-7	67518	04194310	2018-07-24	0.061	<	0.061
42399-41-7	67519	04194310	2018-07-24	0.01	<	0.01
54739-18-3	67521	04194310	2018-07-24	0.08	<	0.08
50-48-6	67522	04194310	2018-07-24	0.037	<	0.037
51384-51-1	67523	04194310	2018-07-24	0.027	<	0.027
60-87-7	67524	04194310	2018-07-24	0.14	<	0.08
59-05-2	67525	04194310	2018-07-24	0.052	<	0.052
61869-08-7	67527	04194310	2018-07-24	0.264	<	0.264
79617-96-2	67528	04194310	2018-07-24	0.016	<	0.016
80474-14-2	67529	04194310	2018-07-24	0.02	<	0.0046
84449-90-1	67530	04194310	2018-07-24	0.08	<	0.08
486460-32-6	67531	04194310	2018-07-24	0.0114	E	0.097
87857-41-8	67532	04194310	2018-07-24	0.08	<	0.08
93413-69-5	67534	04194310	2018-07-24	0.0052	<	0.0052
1159-82-6	67995	04194310	2018-07-24	0.0083	<	0.0083
86-13-5	67997	04194310	2018-07-24	0.044	<	0.044
86408-45-9	67999	04194310	2018-07-24	0.07	<	0.07
76824-35-6	68000	04194310	2018-07-24	0.034	<	0.034
29094-61-9	68001	04194310	2018-07-24	0.08	<	0.08
10238-21-8	68002	04194310	2018-07-24	0.058	<	0.058
68-88-2	68005	04194310	2018-07-24	0.0074	<	0.0074
42200-33-9	68006	04194310	2018-07-24	0.02	<	0.02
67018-85-3	68007	04194310	2018-07-24	0.2	<	0.0086
94-78-0	68008	04194310	2018-07-24	0.013	<	0.013
469-62-5	68009	04194310	2018-07-24	0.02	<	0.017
130-95-0	68011	04194310	2018-07-24	0.08	<	0.08
102676-47-1	68012	04194310	2018-07-24	0.02	<	0.013
65277-42-1	68014	04194310	2018-07-24	0.113	<	0.113
10540-29-1	68015	04194310	2018-07-24	0.27	<	0.27
129618-40-2	68017	04194310	2018-07-24	0.29	<	0.29
134678-17-4	68018	04194310	2018-07-24	0.016	<	0.016
39809-25-1	68021	04194310	2018-07-24	0.08	<	0.08
136470-78-5	68022	04194310	2018-07-24	0.0082	<	0.0082
28981-97-7	68250	04194310	2018-07-24	0.021	<	0.021
93413-62-8	68251	04194310	2018-07-24	0.084	<	0.084
1088-11-5	68252	04194310	2018-07-24	0.02	<	0.02
1912-24-9	65065	04194400	2018-04-18	0.0252		0.019
68-22-4	67434	04194400	2018-04-18	0.02	<	0.02
51-03-6	67435	04194400	2018-04-18	0.04	<	0.02
103-90-2	67436	04194400	2018-04-18	0.0387	E	0.02
18559-94-9	67437	04194400	2018-04-18	0.0067	<	0.0067
34911-55-2	67439	04194400	2018-04-18	0.00134	E	0.018
58-08-2	67440	04194400	2018-04-18	0.0545	E	0.091
298-46-4	67441	04194400	2018-04-18	0.00351	E	0.011
51481-61-9	67442	04194400	2018-04-18	0.14	<	0.042
76-57-3	67443	04194400	2018-04-18	0.088	<	0.088
486-56-6	67444	04194400	2018-04-18	0.0064	<	0.0064
67035-22-7	67445	04194400	2018-04-18	0.03	<	0.03
611-59-6	67446	04194400	2018-04-18	0.088	<	0.088
58-73-1	67447	04194400	2018-04-18	0.019	<	0.019
116539-59-4	67448	04194400	2018-04-18	0.037	<	0.037
114-07-8	67449	04194400	2018-04-18	0.08	<	0.08
54910-89-3	67450	04194400	2018-04-18	0.027	<	0.027
83891-03-6	67451	04194400	2018-04-18	0.08	<	0.08
66357-35-5	67452	04194400	2018-04-18	0.192	<	0.192
723-46-6	67454	04194400	2018-04-18	0.0319		0.026
148-79-8	67455	04194400	2018-04-18	0.011	<	0.011
738-70-5	67456	04194400	2018-04-18	0.00572	E	0.019
81-81-2	67457	04194400	2018-04-18	0.006	<	0.006
57-27-2	67458	04194400	2018-04-18	0.08	<	0.08
50-23-7	67459	04194400	2018-04-18	0.147	<	0.147
90-82-4 + 299-42-3	67460	04194400	2018-04-18	0.011	<	0.011
300-62-9	67461	04194400	2018-04-18	0.0081	<	0.0081
137-58-6	67462	04194400	2018-04-18	0.00613	E	0.038
57-53-4	67464	04194400	2018-04-18	0.086	<	0.086
57-41-0	67466	04194400	2018-04-18	0.188	<	0.188
53-03-2	67467	04194400	2018-04-18	0.168	<	0.168
125-71-3	67468	04194400	2018-04-18	0.0082	<	0.0082
604-75-1	67469	04194400	2018-04-18	0.226	<	0.226
846-49-1	67470	04194400	2018-04-18	0.202	<	0.202
846-50-4	67471	04194400	2018-04-18	0.018	<	0.018
52-53-9	67472	04194400	2018-04-18	0.14	<	0.14
396-01-0	67475	04194400	2018-04-18	0.0052	<	0.0052
144-82-1	67476	04194400	2018-04-18	0.104	<	0.104
60-80-0	67477	04194400	2018-04-18	0.116	<	0.116
86386-73-4	67478	04194400	2018-04-18	0.071	<	0.071
76963-41-2	67479	04194400	2018-04-18	0.08	<	0.08
6493-05-6	67480	04194400	2018-04-18	0.0094	<	0.0094
256-96-2	67481	04194400	2018-04-18	0.2	<	0.145
50-24-8	67483	04194400	2018-04-18	0.15	<	0.15
59277-89-3	67484	04194400	2018-04-18	0.12	E	0.022
378-44-9	67485	04194400	2018-04-18	0.114	<	0.114
163222-33-1	67487	04194400	2018-04-18	0.205	<	0.205
79794-75-5	67488	04194400	2018-04-18	0.007	<	0.007
49562-28-9	67489	04194400	2018-04-18	0.014	<	0.014
657-24-9	67492	04194400	2018-04-18	0.442		0.013
54-11-5	67493	04194400	2018-04-18	0.08	<	0.058
58-55-9	67494	04194400	2018-04-18	0.08	<	0.08
76-42-6	67495	04194400	2018-04-18	0.025	<	0.025
634-03-7	67496	04194400	2018-04-18	0.031	<	0.031
132-22-9	67497	04194400	2018-04-18	0.054	<	0.054
78-44-4	67498	04194400	2018-04-18	0.05	<	0.05
439-14-5	67499	04194400	2018-04-18	0.004	<	0.004
76-99-3	67500	04194400	2018-04-18	0.0076	<	0.0076
532-03-6	67501	04194400	2018-04-18	0.00845	E	0.011
29122-68-7	67502	04194400	2018-04-18	0.0149	<	0.013
122-11-2	67503	04194400	2018-04-18	0.065	<	0.065
1665-48-1	67504	04194400	2018-04-18	0.02	<	0.016
59729-33-8	67505	04194400	2018-04-18	0.0066	<	0.0066
125-29-1	67506	04194400	2018-04-18	0.02	<	0.01
124832-26-4	67507	04194400	2018-04-18	0.163	<	0.163
186691-13-4	67508	04194400	2018-04-18	0.2	<	0.2
83799-24-0	67510	04194400	2018-04-18	0.0174	E	0.096
196618-13-0	67511	04194400	2018-04-18	0.015	<	0.015
73590-58-6 + 161796-78-7	67512	04194400	2018-04-18	0.016	<	0.016
29385-43-1	67514	04194400	2018-04-18	0.08	<	0.08
53179-11-6	67515	04194400	2018-04-18	0.08	<	0.08
525-66-6	67516	04194400	2018-04-18	0.026	<	0.026
27203-92-5	67517	04194400	2018-04-18	0.00889	E	0.015
4205-90-7	67518	04194400	2018-04-18	0.061	<	0.061
42399-41-7	67519	04194400	2018-04-18	0.01	<	0.01
54739-18-3	67521	04194400	2018-04-18	0.08	<	0.08
50-48-6	67522	04194400	2018-04-18	0.037	<	0.037
51384-51-1	67523	04194400	2018-04-18	0.01	E	0.027
60-87-7	67524	04194400	2018-04-18	0.08	<	0.08
59-05-2	67525	04194400	2018-04-18	0.052	<	0.052
61869-08-7	67527	04194400	2018-04-18	0.264	<	0.264
79617-96-2	67528	04194400	2018-04-18	0.016	<	0.016
80474-14-2	67529	04194400	2018-04-18	0.0046	<	0.0046
84449-90-1	67530	04194400	2018-04-18	0.08	<	0.08
486460-32-6	67531	04194400	2018-04-18	0.097	<	0.097
87857-41-8	67532	04194400	2018-04-18	0.08	<	0.08
93413-69-5	67534	04194400	2018-04-18	0.00793		0.0052
1159-82-6	67995	04194400	2018-04-18	0.0083	<	0.0083
86-13-5	67997	04194400	2018-04-18	0.044	<	0.044
86408-45-9	67999	04194400	2018-04-18	0.07	<	0.07
76824-35-6	68000	04194400	2018-04-18	0.034	<	0.034
29094-61-9	68001	04194400	2018-04-18	0.08	<	0.08
10238-21-8	68002	04194400	2018-04-18	0.058	<	0.058
68-88-2	68005	04194400	2018-04-18	0.0074	<	0.0074
42200-33-9	68006	04194400	2018-04-18	0.02	<	0.02
67018-85-3	68007	04194400	2018-04-18	0.2	<	0.0086
94-78-0	68008	04194400	2018-04-18	0.013	<	0.013
469-62-5	68009	04194400	2018-04-18	0.017	<	0.017
130-95-0	68011	04194400	2018-04-18	0.08	<	0.08
102676-47-1	68012	04194400	2018-04-18	0.013	<	0.013
65277-42-1	68014	04194400	2018-04-18	0.113	<	0.113
10540-29-1	68015	04194400	2018-04-18	0.27	<	0.27
129618-40-2	68017	04194400	2018-04-18	0.29	<	0.29
134678-17-4	68018	04194400	2018-04-18	0.02	<	0.016
39809-25-1	68021	04194400	2018-04-18	0.08	<	0.08
136470-78-5	68022	04194400	2018-04-18	0.0082	<	0.0082
28981-97-7	68250	04194400	2018-04-18	0.021	<	0.021
93413-62-8	68251	04194400	2018-04-18	0.0132	E	0.084
1088-11-5	68252	04194400	2018-04-18	0.02	<	0.02
1912-24-9	65065	04194400	2018-07-24	0.199		0.019
68-22-4	67434	04194400	2018-07-24	0.02	<	0.02
51-03-6	67435	04194400	2018-07-24	0.2	<	0.02
103-90-2	67436	04194400	2018-07-24	0.08	<	0.02
18559-94-9	67437	04194400	2018-07-24	0.00333	E	0.0067
34911-55-2	67439	04194400	2018-07-24	0.00622	E	0.018
58-08-2	67440	04194400	2018-07-24	0.159	E	0.091
298-46-4	67441	04194400	2018-07-24	0.116		0.011
51481-61-9	67442	04194400	2018-07-24	0.042	<	0.042
76-57-3	67443	04194400	2018-07-24	0.088	<	0.088
486-56-6	67444	04194400	2018-07-24	0.0267		0.0064
67035-22-7	67445	04194400	2018-07-24	0.03	<	0.03
611-59-6	67446	04194400	2018-07-24	0.088	<	0.088
58-73-1	67447	04194400	2018-07-24	0.019	<	0.019
116539-59-4	67448	04194400	2018-07-24	0.037	<	0.037
114-07-8	67449	04194400	2018-07-24	0.08	<	0.08
54910-89-3	67450	04194400	2018-07-24	0.027	<	0.027
83891-03-6	67451	04194400	2018-07-24	0.08	<	0.08
66357-35-5	67452	04194400	2018-07-24	0.192	<	0.192
723-46-6	67454	04194400	2018-07-24	0.606	E	0.026
148-79-8	67455	04194400	2018-07-24	0.0031	E	0.011
738-70-5	67456	04194400	2018-07-24	0.019	<	0.019
81-81-2	67457	04194400	2018-07-24	0.00357	E	0.006
57-27-2	67458	04194400	2018-07-24	0.08	<	0.08
50-23-7	67459	04194400	2018-07-24	0.147	<	0.147
90-82-4 + 299-42-3	67460	04194400	2018-07-24	0.011	<	0.011
300-62-9	67461	04194400	2018-07-24	0.0081	<	0.0081
137-58-6	67462	04194400	2018-07-24	0.158		0.038
57-53-4	67464	04194400	2018-07-24	0.0253	E	0.086
57-41-0	67466	04194400	2018-07-24	0.188	<	0.188
53-03-2	67467	04194400	2018-07-24	0.168	<	0.168
125-71-3	67468	04194400	2018-07-24	0.0032	E	0.0082
604-75-1	67469	04194400	2018-07-24	0.226	<	0.226
846-49-1	67470	04194400	2018-07-24	0.202	<	0.202
846-50-4	67471	04194400	2018-07-24	0.035		0.018
52-53-9	67472	04194400	2018-07-24	0.14	<	0.14
396-01-0	67475	04194400	2018-07-24	0.00639		0.0052
144-82-1	67476	04194400	2018-07-24	0.104	<	0.104
60-80-0	67477	04194400	2018-07-24	0.116	<	0.116
86386-73-4	67478	04194400	2018-07-24	0.0527	E	0.071
76963-41-2	67479	04194400	2018-07-24	0.08	<	0.08
6493-05-6	67480	04194400	2018-07-24	0.0094	<	0.0094
256-96-2	67481	04194400	2018-07-24	0.145	<	0.145
50-24-8	67483	04194400	2018-07-24	0.15	<	0.15
59277-89-3	67484	04194400	2018-07-24	0.366	E	0.022
378-44-9	67485	04194400	2018-07-24	0.114	<	0.114
163222-33-1	67487	04194400	2018-07-24	0.205	<	0.205
79794-75-5	67488	04194400	2018-07-24	0.007	<	0.007
49562-28-9	67489	04194400	2018-07-24	0.014	<	0.014
657-24-9	67492	04194400	2018-07-24	1.41		0.013
54-11-5	67493	04194400	2018-07-24	0.058	<	0.058
58-55-9	67494	04194400	2018-07-24	0.08	<	0.08
76-42-6	67495	04194400	2018-07-24	0.0162	E	0.025
634-03-7	67496	04194400	2018-07-24	0.031	<	0.031
132-22-9	67497	04194400	2018-07-24	0.054	<	0.054
78-44-4	67498	04194400	2018-07-24	0.05	<	0.05
439-14-5	67499	04194400	2018-07-24	0.004	<	0.004
76-99-3	67500	04194400	2018-07-24	0.0076	<	0.0076
532-03-6	67501	04194400	2018-07-24	0.123		0.011
29122-68-7	67502	04194400	2018-07-24	0.0135	E	0.013
122-11-2	67503	04194400	2018-07-24	0.065	<	0.065
1665-48-1	67504	04194400	2018-07-24	0.016	<	0.016
59729-33-8	67505	04194400	2018-07-24	0.0066	<	0.0066
125-29-1	67506	04194400	2018-07-24	0.02	<	0.01
124832-26-4	67507	04194400	2018-07-24	0.163	<	0.163
186691-13-4	67508	04194400	2018-07-24	0.2	<	0.2
83799-24-0	67510	04194400	2018-07-24	0.14		0.096
196618-13-0	67511	04194400	2018-07-24	0.015	<	0.015
73590-58-6 + 161796-78-7	67512	04194400	2018-07-24	0.016	<	0.016
29385-43-1	67514	04194400	2018-07-24	0.918		0.08
53179-11-6	67515	04194400	2018-07-24	0.08	<	0.08
525-66-6	67516	04194400	2018-07-24	0.026	<	0.026
27203-92-5	67517	04194400	2018-07-24	0.116		0.015
4205-90-7	67518	04194400	2018-07-24	0.061	<	0.061
42399-41-7	67519	04194400	2018-07-24	0.01	<	0.01
54739-18-3	67521	04194400	2018-07-24	0.08	<	0.08
50-48-6	67522	04194400	2018-07-24	0.037	<	0.037
51384-51-1	67523	04194400	2018-07-24	0.0476		0.027
60-87-7	67524	04194400	2018-07-24	0.14	<	0.08
59-05-2	67525	04194400	2018-07-24	0.052	<	0.052
61869-08-7	67527	04194400	2018-07-24	0.264	<	0.264
79617-96-2	67528	04194400	2018-07-24	0.016	<	0.016
80474-14-2	67529	04194400	2018-07-24	0.02	<	0.0046
84449-90-1	67530	04194400	2018-07-24	0.08	<	0.08
486460-32-6	67531	04194400	2018-07-24	0.0908	E	0.097
87857-41-8	67532	04194400	2018-07-24	0.08	<	0.08
93413-69-5	67534	04194400	2018-07-24	0.0566		0.0052
1159-82-6	67995	04194400	2018-07-24	0.0083	<	0.0083
86-13-5	67997	04194400	2018-07-24	0.044	<	0.044
86408-45-9	67999	04194400	2018-07-24	0.07	<	0.07
76824-35-6	68000	04194400	2018-07-24	0.0102	E	0.034
29094-61-9	68001	04194400	2018-07-24	0.08	<	0.08
10238-21-8	68002	04194400	2018-07-24	0.058	<	0.058
68-88-2	68005	04194400	2018-07-24	0.0074	<	0.0074
42200-33-9	68006	04194400	2018-07-24	0.02	<	0.02
67018-85-3	68007	04194400	2018-07-24	0.2	<	0.0086
94-78-0	68008	04194400	2018-07-24	0.013	<	0.013
469-62-5	68009	04194400	2018-07-24	0.02	<	0.017
130-95-0	68011	04194400	2018-07-24	0.08	<	0.08
102676-47-1	68012	04194400	2018-07-24	0.02	<	0.013
65277-42-1	68014	04194400	2018-07-24	0.113	<	0.113
10540-29-1	68015	04194400	2018-07-24	0.27	<	0.27
129618-40-2	68017	04194400	2018-07-24	0.29	<	0.29
134678-17-4	68018	04194400	2018-07-24	0.016	<	0.016
39809-25-1	68021	04194400	2018-07-24	0.08	<	0.08
136470-78-5	68022	04194400	2018-07-24	0.0082	<	0.0082
28981-97-7	68250	04194400	2018-07-24	0.021	<	0.021
93413-62-8	68251	04194400	2018-07-24	0.188	E	0.084
1088-11-5	68252	04194400	2018-07-24	0.02	<	0.02
1912-24-9	65065	04195000	2018-04-19	0.0301		0.019
68-22-4	67434	04195000	2018-04-19	0.02	<	0.02
51-03-6	67435	04195000	2018-04-19	0.04	<	0.02
103-90-2	67436	04195000	2018-04-19	0.0309	E	0.02
18559-94-9	67437	04195000	2018-04-19	0.0067	<	0.0067
34911-55-2	67439	04195000	2018-04-19	0.0232		0.018
58-08-2	67440	04195000	2018-04-19	0.0295	E	0.091
298-46-4	67441	04195000	2018-04-19	0.0114		0.011
51481-61-9	67442	04195000	2018-04-19	0.14	<	0.042
76-57-3	67443	04195000	2018-04-19	0.088	<	0.088
486-56-6	67444	04195000	2018-04-19	0.0064	<	0.0064
67035-22-7	67445	04195000	2018-04-19	0.03	<	0.03
611-59-6	67446	04195000	2018-04-19	0.088	<	0.088
58-73-1	67447	04195000	2018-04-19	0.00593	E	0.019
116539-59-4	67448	04195000	2018-04-19	0.037	<	0.037
114-07-8	67449	04195000	2018-04-19	0.08	<	0.08
54910-89-3	67450	04195000	2018-04-19	0.027	<	0.027
83891-03-6	67451	04195000	2018-04-19	0.08	<	0.08
66357-35-5	67452	04195000	2018-04-19	0.1	E	0.192
723-46-6	67454	04195000	2018-04-19	0.111		0.026
148-79-8	67455	04195000	2018-04-19	0.011	<	0.011
738-70-5	67456	04195000	2018-04-19	0.0316		0.019
81-81-2	67457	04195000	2018-04-19	0.006	<	0.006
57-27-2	67458	04195000	2018-04-19	0.08	<	0.08
50-23-7	67459	04195000	2018-04-19	0.147	<	0.147
90-82-4 + 299-42-3	67460	04195000	2018-04-19	0.011	<	0.011
300-62-9	67461	04195000	2018-04-19	0.0081	<	0.0081
137-58-6	67462	04195000	2018-04-19	0.0314	E	0.038
57-53-4	67464	04195000	2018-04-19	0.086	<	0.086
57-41-0	67466	04195000	2018-04-19	0.188	<	0.188
53-03-2	67467	04195000	2018-04-19	0.168	<	0.168
125-71-3	67468	04195000	2018-04-19	0.00723	E	0.0082
604-75-1	67469	04195000	2018-04-19	0.226	<	0.226
846-49-1	67470	04195000	2018-04-19	0.202	<	0.202
846-50-4	67471	04195000	2018-04-19	0.018	<	0.018
52-53-9	67472	04195000	2018-04-19	0.14	<	0.14
396-01-0	67475	04195000	2018-04-19	0.00166	E	0.0052
144-82-1	67476	04195000	2018-04-19	0.104	<	0.104
60-80-0	67477	04195000	2018-04-19	0.116	<	0.116
86386-73-4	67478	04195000	2018-04-19	0.071	<	0.071
76963-41-2	67479	04195000	2018-04-19	0.08	<	0.08
6493-05-6	67480	04195000	2018-04-19	0.0094	<	0.0094
256-96-2	67481	04195000	2018-04-19	0.2	<	0.145
50-24-8	67483	04195000	2018-04-19	0.15	<	0.15
59277-89-3	67484	04195000	2018-04-19	0.111	E	0.022
378-44-9	67485	04195000	2018-04-19	0.114	<	0.114
163222-33-1	67487	04195000	2018-04-19	0.205	<	0.205
79794-75-5	67488	04195000	2018-04-19	0.007	<	0.007
49562-28-9	67489	04195000	2018-04-19	0.014	<	0.014
657-24-9	67492	04195000	2018-04-19	2.18		0.013
54-11-5	67493	04195000	2018-04-19	0.08	<	0.058
58-55-9	67494	04195000	2018-04-19	0.08	<	0.08
76-42-6	67495	04195000	2018-04-19	0.025	<	0.025
634-03-7	67496	04195000	2018-04-19	0.031	<	0.031
132-22-9	67497	04195000	2018-04-19	0.054	<	0.054
78-44-4	67498	04195000	2018-04-19	0.05	<	0.05
439-14-5	67499	04195000	2018-04-19	0.004	<	0.004
76-99-3	67500	04195000	2018-04-19	0.0076	<	0.0076
532-03-6	67501	04195000	2018-04-19	0.0125		0.011
29122-68-7	67502	04195000	2018-04-19	0.0593		0.013
122-11-2	67503	04195000	2018-04-19	0.065	<	0.065
1665-48-1	67504	04195000	2018-04-19	0.02	<	0.016
59729-33-8	67505	04195000	2018-04-19	0.00655	E	0.0066
125-29-1	67506	04195000	2018-04-19	0.02	<	0.01
124832-26-4	67507	04195000	2018-04-19	0.163	<	0.163
186691-13-4	67508	04195000	2018-04-19	0.2	<	0.2
83799-24-0	67510	04195000	2018-04-19	0.0953	E	0.096
196618-13-0	67511	04195000	2018-04-19	0.015	<	0.015
73590-58-6 + 161796-78-7	67512	04195000	2018-04-19	0.016	<	0.016
29385-43-1	67514	04195000	2018-04-19	0.223		0.08
53179-11-6	67515	04195000	2018-04-19	0.08	<	0.08
525-66-6	67516	04195000	2018-04-19	0.026	<	0.026
27203-92-5	67517	04195000	2018-04-19	0.0164	E	0.015
4205-90-7	67518	04195000	2018-04-19	0.061	<	0.061
42399-41-7	67519	04195000	2018-04-19	0.00573	E	0.01
54739-18-3	67521	04195000	2018-04-19	0.08	<	0.08
50-48-6	67522	04195000	2018-04-19	0.037	<	0.037
51384-51-1	67523	04195000	2018-04-19	0.0362		0.027
60-87-7	67524	04195000	2018-04-19	0.08	<	0.08
59-05-2	67525	04195000	2018-04-19	0.052	<	0.052
61869-08-7	67527	04195000	2018-04-19	0.264	<	0.264
79617-96-2	67528	04195000	2018-04-19	0.016	<	0.016
80474-14-2	67529	04195000	2018-04-19	0.0046	<	0.0046
84449-90-1	67530	04195000	2018-04-19	0.08	<	0.08
486460-32-6	67531	04195000	2018-04-19	0.0298	E	0.097
87857-41-8	67532	04195000	2018-04-19	0.08	<	0.08
93413-69-5	67534	04195000	2018-04-19	0.0245		0.0052
1159-82-6	67995	04195000	2018-04-19	0.0083	<	0.0083
86-13-5	67997	04195000	2018-04-19	0.044	<	0.044
86408-45-9	67999	04195000	2018-04-19	0.07	<	0.07
76824-35-6	68000	04195000	2018-04-19	0.034	<	0.034
29094-61-9	68001	04195000	2018-04-19	0.08	<	0.08
10238-21-8	68002	04195000	2018-04-19	0.058	<	0.058
68-88-2	68005	04195000	2018-04-19	0.0074	<	0.0074
42200-33-9	68006	04195000	2018-04-19	0.02	<	0.02
67018-85-3	68007	04195000	2018-04-19	0.2	<	0.0086
94-78-0	68008	04195000	2018-04-19	0.013	<	0.013
469-62-5	68009	04195000	2018-04-19	0.017	<	0.017
130-95-0	68011	04195000	2018-04-19	0.08	<	0.08
102676-47-1	68012	04195000	2018-04-19	0.013	<	0.013
65277-42-1	68014	04195000	2018-04-19	0.113	<	0.113
10540-29-1	68015	04195000	2018-04-19	0.27	<	0.27
129618-40-2	68017	04195000	2018-04-19	0.29	<	0.29
134678-17-4	68018	04195000	2018-04-19	0.02	<	0.016
39809-25-1	68021	04195000	2018-04-19	0.08	<	0.08
136470-78-5	68022	04195000	2018-04-19	0.0082	<	0.0082
28981-97-7	68250	04195000	2018-04-19	0.021	<	0.021
93413-62-8	68251	04195000	2018-04-19	0.0523	E	0.084
1088-11-5	68252	04195000	2018-04-19	0.02	<	0.02
1912-24-9	65065	04195000	2018-07-24	0.0628		0.019
68-22-4	67434	04195000	2018-07-24	0.02	<	0.02
51-03-6	67435	04195000	2018-07-24	0.2	<	0.02
103-90-2	67436	04195000	2018-07-24	0.08	<	0.02
18559-94-9	67437	04195000	2018-07-24	0.0101		0.0067
34911-55-2	67439	04195000	2018-07-24	0.0753		0.018
58-08-2	67440	04195000	2018-07-24	0.0554	E	0.091
298-46-4	67441	04195000	2018-07-24	0.213		0.011
51481-61-9	67442	04195000	2018-07-24	0.0674	E	0.042
76-57-3	67443	04195000	2018-07-24	0.0174	E	0.088
486-56-6	67444	04195000	2018-07-24	0.0215		0.0064
67035-22-7	67445	04195000	2018-07-24	0.00383	E	0.03
611-59-6	67446	04195000	2018-07-24	0.088	<	0.088
58-73-1	67447	04195000	2018-07-24	0.0368		0.019
116539-59-4	67448	04195000	2018-07-24	0.037	<	0.037
114-07-8	67449	04195000	2018-07-24	0.08	<	0.08
54910-89-3	67450	04195000	2018-07-24	0.027	<	0.027
83891-03-6	67451	04195000	2018-07-24	0.08	<	0.08
66357-35-5	67452	04195000	2018-07-24	0.162	E	0.192
723-46-6	67454	04195000	2018-07-24	0.624		0.026
148-79-8	67455	04195000	2018-07-24	0.00428	E	0.011
738-70-5	67456	04195000	2018-07-24	0.135		0.019
81-81-2	67457	04195000	2018-07-24	0.00398	E	0.006
57-27-2	67458	04195000	2018-07-24	0.08	<	0.08
50-23-7	67459	04195000	2018-07-24	0.147	<	0.147
90-82-4 + 299-42-3	67460	04195000	2018-07-24	0.011	<	0.011
300-62-9	67461	04195000	2018-07-24	0.0081	<	0.0081
137-58-6	67462	04195000	2018-07-24	0.351		0.038
57-53-4	67464	04195000	2018-07-24	0.0292	E	0.086
57-41-0	67466	04195000	2018-07-24	0.188	<	0.188
53-03-2	67467	04195000	2018-07-24	0.168	<	0.168
125-71-3	67468	04195000	2018-07-24	0.037		0.0082
604-75-1	67469	04195000	2018-07-24	0.226	<	0.226
846-49-1	67470	04195000	2018-07-24	0.202	<	0.202
846-50-4	67471	04195000	2018-07-24	0.0289		0.018
52-53-9	67472	04195000	2018-07-24	0.14	<	0.14
396-01-0	67475	04195000	2018-07-24	0.0299		0.0052
144-82-1	67476	04195000	2018-07-24	0.104	<	0.104
60-80-0	67477	04195000	2018-07-24	0.116	<	0.116
86386-73-4	67478	04195000	2018-07-24	0.0751		0.071
76963-41-2	67479	04195000	2018-07-24	0.08	<	0.08
6493-05-6	67480	04195000	2018-07-24	0.0094	<	0.0094
256-96-2	67481	04195000	2018-07-24	0.145	<	0.145
50-24-8	67483	04195000	2018-07-24	0.15	<	0.15
59277-89-3	67484	04195000	2018-07-24	0.157	E	0.022
378-44-9	67485	04195000	2018-07-24	0.114	<	0.114
163222-33-1	67487	04195000	2018-07-24	0.205	<	0.205
79794-75-5	67488	04195000	2018-07-24	0.00196	E	0.007
49562-28-9	67489	04195000	2018-07-24	0.014	<	0.014
657-24-9	67492	04195000	2018-07-24	0.951		0.013
54-11-5	67493	04195000	2018-07-24	0.058	<	0.058
58-55-9	67494	04195000	2018-07-24	0.08	<	0.08
76-42-6	67495	04195000	2018-07-24	0.0157	E	0.025
634-03-7	67496	04195000	2018-07-24	0.031	<	0.031
132-22-9	67497	04195000	2018-07-24	0.054	<	0.054
78-44-4	67498	04195000	2018-07-24	0.05	<	0.05
439-14-5	67499	04195000	2018-07-24	0.004	<	0.004
76-99-3	67500	04195000	2018-07-24	0.00287	E	0.0076
532-03-6	67501	04195000	2018-07-24	0.28		0.011
29122-68-7	67502	04195000	2018-07-24	0.102	E	0.013
122-11-2	67503	04195000	2018-07-24	0.065	<	0.065
1665-48-1	67504	04195000	2018-07-24	0.016	<	0.016
59729-33-8	67505	04195000	2018-07-24	0.0676		0.0066
125-29-1	67506	04195000	2018-07-24	0.02	<	0.01
124832-26-4	67507	04195000	2018-07-24	0.163	<	0.163
186691-13-4	67508	04195000	2018-07-24	0.2	<	0.2
83799-24-0	67510	04195000	2018-07-24	0.979		0.096
196618-13-0	67511	04195000	2018-07-24	0.015	<	0.015
73590-58-6 + 161796-78-7	67512	04195000	2018-07-24	0.016	<	0.016
29385-43-1	67514	04195000	2018-07-24	3.32		0.08
53179-11-6	67515	04195000	2018-07-24	0.08	<	0.08
525-66-6	67516	04195000	2018-07-24	0.00651	E	0.026
27203-92-5	67517	04195000	2018-07-24	0.137		0.015
4205-90-7	67518	04195000	2018-07-24	0.061	<	0.061
42399-41-7	67519	04195000	2018-07-24	0.0909	E	0.01
54739-18-3	67521	04195000	2018-07-24	0.08	<	0.08
50-48-6	67522	04195000	2018-07-24	0.037	<	0.037
51384-51-1	67523	04195000	2018-07-24	0.179		0.027
60-87-7	67524	04195000	2018-07-24	0.14	<	0.08
59-05-2	67525	04195000	2018-07-24	0.052	<	0.052
61869-08-7	67527	04195000	2018-07-24	0.264	<	0.264
79617-96-2	67528	04195000	2018-07-24	0.016	<	0.016
80474-14-2	67529	04195000	2018-07-24	0.00148	E	0.0046
84449-90-1	67530	04195000	2018-07-24	0.08	<	0.08
486460-32-6	67531	04195000	2018-07-24	0.455		0.097
87857-41-8	67532	04195000	2018-07-24	0.08	<	0.08
93413-69-5	67534	04195000	2018-07-24	0.285		0.0052
1159-82-6	67995	04195000	2018-07-24	0.0083	<	0.0083
86-13-5	67997	04195000	2018-07-24	0.044	<	0.044
86408-45-9	67999	04195000	2018-07-24	0.07	<	0.07
76824-35-6	68000	04195000	2018-07-24	0.0474	E	0.034
29094-61-9	68001	04195000	2018-07-24	0.08	<	0.08
10238-21-8	68002	04195000	2018-07-24	0.058	<	0.058
68-88-2	68005	04195000	2018-07-24	0.0074	<	0.0074
42200-33-9	68006	04195000	2018-07-24	0.02	<	0.02
67018-85-3	68007	04195000	2018-07-24	0.2	<	0.0086
94-78-0	68008	04195000	2018-07-24	0.013	<	0.013
469-62-5	68009	04195000	2018-07-24	0.02	<	0.017
130-95-0	68011	04195000	2018-07-24	0.0179	E	0.08
102676-47-1	68012	04195000	2018-07-24	0.02	<	0.013
65277-42-1	68014	04195000	2018-07-24	0.113	<	0.113
10540-29-1	68015	04195000	2018-07-24	0.27	<	0.27
129618-40-2	68017	04195000	2018-07-24	0.29	<	0.29
134678-17-4	68018	04195000	2018-07-24	0.016	<	0.016
39809-25-1	68021	04195000	2018-07-24	0.08	<	0.08
136470-78-5	68022	04195000	2018-07-24	0.0082	<	0.0082
28981-97-7	68250	04195000	2018-07-24	0.021	<	0.021
93413-62-8	68251	04195000	2018-07-24	0.622	E	0.084
1088-11-5	68252	04195000	2018-07-24	0.02	<	0.02
1912-24-9	65065	04195500	2017-11-08	0.087		0.019
68-22-4	67434	04195500	2017-11-08	0.02	<	0.02
51-03-6	67435	04195500	2017-11-08	0.2	<	0.02
103-90-2	67436	04195500	2017-11-08	0.02	<	0.02
18559-94-9	67437	04195500	2017-11-08	0.0067	<	0.0067
34911-55-2	67439	04195500	2017-11-08	0.018	<	0.018
58-08-2	67440	04195500	2017-11-08	0.12	E	0.091
298-46-4	67441	04195500	2017-11-08	0.011	<	0.011
51481-61-9	67442	04195500	2017-11-08	0.042	<	0.042
76-57-3	67443	04195500	2017-11-08	0.088	<	0.088
486-56-6	67444	04195500	2017-11-08	0.00337	E	0.0064
67035-22-7	67445	04195500	2017-11-08	0.03	<	0.03
611-59-6	67446	04195500	2017-11-08	0.088	<	0.088
58-73-1	67447	04195500	2017-11-08	0.019	<	0.019
116539-59-4	67448	04195500	2017-11-08	0.037	<	0.037
114-07-8	67449	04195500	2017-11-08	0.08	<	0.08
54910-89-3	67450	04195500	2017-11-08	0.027	<	0.027
83891-03-6	67451	04195500	2017-11-08	0.08	<	0.08
66357-35-5	67452	04195500	2017-11-08	0.2	<	0.192
723-46-6	67454	04195500	2017-11-08	0.026	<	0.026
148-79-8	67455	04195500	2017-11-08	0.011	<	0.011
738-70-5	67456	04195500	2017-11-08	0.019	<	0.019
81-81-2	67457	04195500	2017-11-08	0.006	<	0.006
57-27-2	67458	04195500	2017-11-08	0.08	<	0.08
50-23-7	67459	04195500	2017-11-08	0.147	<	0.147
90-82-4 + 299-42-3	67460	04195500	2017-11-08	0.011	<	0.011
300-62-9	67461	04195500	2017-11-08	0.0081	<	0.0081
137-58-6	67462	04195500	2017-11-08	0.00317	E	0.038
57-53-4	67464	04195500	2017-11-08	0.086	<	0.086
57-41-0	67466	04195500	2017-11-08	0.188	<	0.188
53-03-2	67467	04195500	2017-11-08	0.168	<	0.168
125-71-3	67468	04195500	2017-11-08	0.0082	<	0.0082
604-75-1	67469	04195500	2017-11-08	0.226	<	0.226
846-49-1	67470	04195500	2017-11-08	0.202	<	0.202
846-50-4	67471	04195500	2017-11-08	0.02	<	0.018
52-53-9	67472	04195500	2017-11-08	0.14	<	0.14
396-01-0	67475	04195500	2017-11-08	0.0052	<	0.0052
144-82-1	67476	04195500	2017-11-08	0.104	<	0.104
60-80-0	67477	04195500	2017-11-08	0.116	<	0.116
86386-73-4	67478	04195500	2017-11-08	0.071	<	0.071
76963-41-2	67479	04195500	2017-11-08	0.08	<	0.08
6493-05-6	67480	04195500	2017-11-08	0.0094	<	0.0094
256-96-2	67481	04195500	2017-11-08	0.145	<	0.145
50-24-8	67483	04195500	2017-11-08	0.15	<	0.15
59277-89-3	67484	04195500	2017-11-08	0.022	<	0.022
378-44-9	67485	04195500	2017-11-08	0.114	<	0.114
163222-33-1	67487	04195500	2017-11-08	0.205	<	0.205
79794-75-5	67488	04195500	2017-11-08	0.007	<	0.007
49562-28-9	67489	04195500	2017-11-08	0.014	<	0.014
657-24-9	67492	04195500	2017-11-08	0.0799		0.013
54-11-5	67493	04195500	2017-11-08	0.0591	E	0.058
58-55-9	67494	04195500	2017-11-08	0.08	<	0.08
76-42-6	67495	04195500	2017-11-08	0.025	<	0.025
634-03-7	67496	04195500	2017-11-08	0.031	<	0.031
132-22-9	67497	04195500	2017-11-08	0.054	<	0.054
78-44-4	67498	04195500	2017-11-08	0.05	<	0.05
439-14-5	67499	04195500	2017-11-08	0.004	<	0.004
76-99-3	67500	04195500	2017-11-08	0.0076	<	0.0076
532-03-6	67501	04195500	2017-11-08	0.011	<	0.011
29122-68-7	67502	04195500	2017-11-08	0.02	<	0.013
122-11-2	67503	04195500	2017-11-08	0.065	<	0.065
1665-48-1	67504	04195500	2017-11-08	0.02	<	0.016
59729-33-8	67505	04195500	2017-11-08	0.0066	<	0.0066
125-29-1	67506	04195500	2017-11-08	0.02	<	0.01
124832-26-4	67507	04195500	2017-11-08	0.163	<	0.163
186691-13-4	67508	04195500	2017-11-08	0.2	<	0.2
83799-24-0	67510	04195500	2017-11-08	0.00736	E	0.096
196618-13-0	67511	04195500	2017-11-08	0.015	<	0.015
73590-58-6 + 161796-78-7	67512	04195500	2017-11-08	0.016	<	0.016
29385-43-1	67514	04195500	2017-11-08	0.08	<	0.08
53179-11-6	67515	04195500	2017-11-08	0.08	<	0.08
525-66-6	67516	04195500	2017-11-08	0.026	<	0.026
27203-92-5	67517	04195500	2017-11-08	0.00327	E	0.015
4205-90-7	67518	04195500	2017-11-08	0.061	<	0.061
42399-41-7	67519	04195500	2017-11-08	0.01	<	0.01
54739-18-3	67521	04195500	2017-11-08	0.08	<	0.08
50-48-6	67522	04195500	2017-11-08	0.037	<	0.037
51384-51-1	67523	04195500	2017-11-08	0.00299	E	0.027
60-87-7	67524	04195500	2017-11-08	0.08	<	0.08
59-05-2	67525	04195500	2017-11-08	0.052	<	0.052
61869-08-7	67527	04195500	2017-11-08	0.264	<	0.264
79617-96-2	67528	04195500	2017-11-08	0.016	<	0.016
80474-14-2	67529	04195500	2017-11-08	0.0046	<	0.0046
84449-90-1	67530	04195500	2017-11-08	0.08	<	0.08
486460-32-6	67531	04195500	2017-11-08	0.097	<	0.097
87857-41-8	67532	04195500	2017-11-08	0.08	<	0.08
93413-69-5	67534	04195500	2017-11-08	0.0052	<	0.0052
1159-82-6	67995	04195500	2017-11-08	0.0083	<	0.0083
86-13-5	67997	04195500	2017-11-08	0.044	<	0.044
86408-45-9	67999	04195500	2017-11-08	0.07	<	0.07
76824-35-6	68000	04195500	2017-11-08	0.034	<	0.034
29094-61-9	68001	04195500	2017-11-08	0.08	<	0.08
10238-21-8	68002	04195500	2017-11-08	0.058	<	0.058
68-88-2	68005	04195500	2017-11-08	0.0074	<	0.0074
42200-33-9	68006	04195500	2017-11-08	0.02	<	0.02
67018-85-3	68007	04195500	2017-11-08	0.02	<	0.0086
94-78-0	68008	04195500	2017-11-08	0.02	<	0.013
469-62-5	68009	04195500	2017-11-08	0.017	<	0.017
130-95-0	68011	04195500	2017-11-08	0.08	<	0.08
102676-47-1	68012	04195500	2017-11-08	0.013	<	0.013
65277-42-1	68014	04195500	2017-11-08	0.113	<	0.113
10540-29-1	68015	04195500	2017-11-08	0.27	<	0.27
129618-40-2	68017	04195500	2017-11-08	0.29	<	0.29
134678-17-4	68018	04195500	2017-11-08	0.02	<	0.016
39809-25-1	68021	04195500	2017-11-08	0.08	<	0.08
136470-78-5	68022	04195500	2017-11-08	0.0082	<	0.0082
28981-97-7	68250	04195500	2017-11-08	0.021	<	0.021
93413-62-8	68251	04195500	2017-11-08	0.084	<	0.084
1088-11-5	68252	04195500	2017-11-08	0.02	<	0.02
1912-24-9	65065	04195500	2018-02-14	0.0258		0.019
68-22-4	67434	04195500	2018-02-14	0.02	<	0.02
51-03-6	67435	04195500	2018-02-14	0.04	<	0.02
103-90-2	67436	04195500	2018-02-14	0.0765		0.02
18559-94-9	67437	04195500	2018-02-14	0.0067	<	0.0067
34911-55-2	67439	04195500	2018-02-14	0.0092	E	0.018
58-08-2	67440	04195500	2018-02-14	0.141	E	0.091
298-46-4	67441	04195500	2018-02-14	0.0309		0.011
51481-61-9	67442	04195500	2018-02-14	0.0808	<	0.042
76-57-3	67443	04195500	2018-02-14	0.088	<	0.088
486-56-6	67444	04195500	2018-02-14	0.0168		0.0064
67035-22-7	67445	04195500	2018-02-14	0.03	<	0.03
611-59-6	67446	04195500	2018-02-14	0.088	<	0.088
58-73-1	67447	04195500	2018-02-14	0.019	<	0.019
116539-59-4	67448	04195500	2018-02-14	0.037	<	0.037
114-07-8	67449	04195500	2018-02-14	0.08	<	0.08
54910-89-3	67450	04195500	2018-02-14	0.027	<	0.027
83891-03-6	67451	04195500	2018-02-14	0.08	<	0.08
66357-35-5	67452	04195500	2018-02-14	0.0911	E	0.192
723-46-6	67454	04195500	2018-02-14	0.163		0.026
148-79-8	67455	04195500	2018-02-14	0.011	<	0.011
738-70-5	67456	04195500	2018-02-14	0.0312		0.019
81-81-2	67457	04195500	2018-02-14	0.006	<	0.006
57-27-2	67458	04195500	2018-02-14	0.08	<	0.08
50-23-7	67459	04195500	2018-02-14	0.147	<	0.147
90-82-4 + 299-42-3	67460	04195500	2018-02-14	0.011	<	0.011
300-62-9	67461	04195500	2018-02-14	0.0081	<	0.0081
137-58-6	67462	04195500	2018-02-14	0.0289	E	0.038
57-53-4	67464	04195500	2018-02-14	0.086	<	0.086
57-41-0	67466	04195500	2018-02-14	0.188	<	0.188
53-03-2	67467	04195500	2018-02-14	0.168	<	0.168
125-71-3	67468	04195500	2018-02-14	0.00737	E	0.0082
604-75-1	67469	04195500	2018-02-14	0.226	<	0.226
846-49-1	67470	04195500	2018-02-14	0.202	<	0.202
846-50-4	67471	04195500	2018-02-14	0.02	<	0.018
52-53-9	67472	04195500	2018-02-14	0.14	<	0.14
396-01-0	67475	04195500	2018-02-14	0.00228	E	0.0052
144-82-1	67476	04195500	2018-02-14	0.104	<	0.104
60-80-0	67477	04195500	2018-02-14	0.116	<	0.116
86386-73-4	67478	04195500	2018-02-14	0.071	<	0.071
76963-41-2	67479	04195500	2018-02-14	0.08	<	0.08
6493-05-6	67480	04195500	2018-02-14	0.0094	<	0.0094
256-96-2	67481	04195500	2018-02-14	0.2	<	0.145
50-24-8	67483	04195500	2018-02-14	0.15	<	0.15
59277-89-3	67484	04195500	2018-02-14	0.0591	E	0.022
378-44-9	67485	04195500	2018-02-14	0.114	<	0.114
163222-33-1	67487	04195500	2018-02-14	0.205	<	0.205
79794-75-5	67488	04195500	2018-02-14	0.007	<	0.007
49562-28-9	67489	04195500	2018-02-14	0.014	<	0.014
657-24-9	67492	04195500	2018-02-14	1.74		0.013
54-11-5	67493	04195500	2018-02-14	0.058	<	0.058
58-55-9	67494	04195500	2018-02-14	0.08	<	0.08
76-42-6	67495	04195500	2018-02-14	0.025	<	0.025
634-03-7	67496	04195500	2018-02-14	0.031	<	0.031
132-22-9	67497	04195500	2018-02-14	0.08	<	0.054
78-44-4	67498	04195500	2018-02-14	0.05	<	0.05
439-14-5	67499	04195500	2018-02-14	0.004	<	0.004
76-99-3	67500	04195500	2018-02-14	0.0076	<	0.0076
532-03-6	67501	04195500	2018-02-14	0.0295		0.011
29122-68-7	67502	04195500	2018-02-14	0.041		0.013
122-11-2	67503	04195500	2018-02-14	0.065	<	0.065
1665-48-1	67504	04195500	2018-02-14	0.02	<	0.016
59729-33-8	67505	04195500	2018-02-14	0.00462	E	0.0066
125-29-1	67506	04195500	2018-02-14	0.08	<	0.01
124832-26-4	67507	04195500	2018-02-14	0.163	<	0.163
186691-13-4	67508	04195500	2018-02-14	0.2	<	0.2
83799-24-0	67510	04195500	2018-02-14	0.113		0.096
196618-13-0	67511	04195500	2018-02-14	0.00622	E	0.015
73590-58-6 + 161796-78-7	67512	04195500	2018-02-14	0.016	<	0.016
29385-43-1	67514	04195500	2018-02-14	0.313		0.08
53179-11-6	67515	04195500	2018-02-14	0.08	<	0.08
525-66-6	67516	04195500	2018-02-14	0.026	<	0.026
27203-92-5	67517	04195500	2018-02-14	0.0296		0.015
4205-90-7	67518	04195500	2018-02-14	0.061	<	0.061
42399-41-7	67519	04195500	2018-02-14	0.00572	E	0.01
54739-18-3	67521	04195500	2018-02-14	0.08	<	0.08
50-48-6	67522	04195500	2018-02-14	0.037	<	0.037
51384-51-1	67523	04195500	2018-02-14	0.0371		0.027
60-87-7	67524	04195500	2018-02-14	0.08	<	0.08
59-05-2	67525	04195500	2018-02-14	0.052	<	0.052
61869-08-7	67527	04195500	2018-02-14	0.264	<	0.264
79617-96-2	67528	04195500	2018-02-14	0.016	<	0.016
80474-14-2	67529	04195500	2018-02-14	0.0046	<	0.0046
84449-90-1	67530	04195500	2018-02-14	0.08	<	0.08
486460-32-6	67531	04195500	2018-02-14	0.0406	E	0.097
87857-41-8	67532	04195500	2018-02-14	0.08	<	0.08
93413-69-5	67534	04195500	2018-02-14	0.0338		0.0052
1159-82-6	67995	04195500	2018-02-14	0.0083	<	0.0083
86-13-5	67997	04195500	2018-02-14	0.044	<	0.044
86408-45-9	67999	04195500	2018-02-14	0.07	<	0.07
76824-35-6	68000	04195500	2018-02-14	0.0211	E	0.034
29094-61-9	68001	04195500	2018-02-14	0.08	<	0.08
10238-21-8	68002	04195500	2018-02-14	0.058	<	0.058
68-88-2	68005	04195500	2018-02-14	0.0074	<	0.0074
42200-33-9	68006	04195500	2018-02-14	0.02	<	0.02
67018-85-3	68007	04195500	2018-02-14	0.0086	<	0.0086
94-78-0	68008	04195500	2018-02-14	0.02	<	0.013
469-62-5	68009	04195500	2018-02-14	0.017	<	0.017
130-95-0	68011	04195500	2018-02-14	0.08	<	0.08
102676-47-1	68012	04195500	2018-02-14	0.013	<	0.013
65277-42-1	68014	04195500	2018-02-14	0.113	<	0.113
10540-29-1	68015	04195500	2018-02-14	0.27	<	0.27
129618-40-2	68017	04195500	2018-02-14	0.29	<	0.29
134678-17-4	68018	04195500	2018-02-14	0.016	<	0.016
39809-25-1	68021	04195500	2018-02-14	0.08	<	0.08
136470-78-5	68022	04195500	2018-02-14	0.0082	<	0.0082
28981-97-7	68250	04195500	2018-02-14	0.021	<	0.021
93413-62-8	68251	04195500	2018-02-14	0.0739	E	0.084
1088-11-5	68252	04195500	2018-02-14	0.02	<	0.02
1912-24-9	65065	04195500	2018-04-18	0.0422		0.019
68-22-4	67434	04195500	2018-04-18	0.02	<	0.02
51-03-6	67435	04195500	2018-04-18	0.04	<	0.02
103-90-2	67436	04195500	2018-04-18	0.0344	E	0.02
18559-94-9	67437	04195500	2018-04-18	0.0067	<	0.0067
34911-55-2	67439	04195500	2018-04-18	0.00148	E	0.018
58-08-2	67440	04195500	2018-04-18	0.0582	E	0.091
298-46-4	67441	04195500	2018-04-18	0.00243	E	0.011
51481-61-9	67442	04195500	2018-04-18	0.14	<	0.042
76-57-3	67443	04195500	2018-04-18	0.088	<	0.088
486-56-6	67444	04195500	2018-04-18	0.0064	<	0.0064
67035-22-7	67445	04195500	2018-04-18	0.03	<	0.03
611-59-6	67446	04195500	2018-04-18	0.088	<	0.088
58-73-1	67447	04195500	2018-04-18	0.019	<	0.019
116539-59-4	67448	04195500	2018-04-18	0.037	<	0.037
114-07-8	67449	04195500	2018-04-18	0.08	<	0.08
54910-89-3	67450	04195500	2018-04-18	0.027	<	0.027
83891-03-6	67451	04195500	2018-04-18	0.08	<	0.08
66357-35-5	67452	04195500	2018-04-18	0.192	<	0.192
723-46-6	67454	04195500	2018-04-18	0.0156	E	0.026
148-79-8	67455	04195500	2018-04-18	0.011	<	0.011
738-70-5	67456	04195500	2018-04-18	0.00335	E	0.019
81-81-2	67457	04195500	2018-04-18	0.006	<	0.006
57-27-2	67458	04195500	2018-04-18	0.08	<	0.08
50-23-7	67459	04195500	2018-04-18	0.147	<	0.147
90-82-4 + 299-42-3	67460	04195500	2018-04-18	0.011	<	0.011
300-62-9	67461	04195500	2018-04-18	0.0081	<	0.0081
137-58-6	67462	04195500	2018-04-18	0.00451	E	0.038
57-53-4	67464	04195500	2018-04-18	0.086	<	0.086
57-41-0	67466	04195500	2018-04-18	0.188	<	0.188
53-03-2	67467	04195500	2018-04-18	0.168	<	0.168
125-71-3	67468	04195500	2018-04-18	0.0082	<	0.0082
604-75-1	67469	04195500	2018-04-18	0.226	<	0.226
846-49-1	67470	04195500	2018-04-18	0.202	<	0.202
846-50-4	67471	04195500	2018-04-18	0.018	<	0.018
52-53-9	67472	04195500	2018-04-18	0.14	<	0.14
396-01-0	67475	04195500	2018-04-18	0.0052	<	0.0052
144-82-1	67476	04195500	2018-04-18	0.104	<	0.104
60-80-0	67477	04195500	2018-04-18	0.116	<	0.116
86386-73-4	67478	04195500	2018-04-18	0.071	<	0.071
76963-41-2	67479	04195500	2018-04-18	0.08	<	0.08
6493-05-6	67480	04195500	2018-04-18	0.0094	<	0.0094
256-96-2	67481	04195500	2018-04-18	0.2	<	0.145
50-24-8	67483	04195500	2018-04-18	0.15	<	0.15
59277-89-3	67484	04195500	2018-04-18	0.0402	<	0.022
378-44-9	67485	04195500	2018-04-18	0.114	<	0.114
163222-33-1	67487	04195500	2018-04-18	0.205	<	0.205
79794-75-5	67488	04195500	2018-04-18	0.007	<	0.007
49562-28-9	67489	04195500	2018-04-18	0.014	<	0.014
657-24-9	67492	04195500	2018-04-18	0.367		0.013
54-11-5	67493	04195500	2018-04-18	0.08	<	0.058
58-55-9	67494	04195500	2018-04-18	0.08	<	0.08
76-42-6	67495	04195500	2018-04-18	0.025	<	0.025
634-03-7	67496	04195500	2018-04-18	0.031	<	0.031
132-22-9	67497	04195500	2018-04-18	0.054	<	0.054
78-44-4	67498	04195500	2018-04-18	0.05	<	0.05
439-14-5	67499	04195500	2018-04-18	0.004	<	0.004
76-99-3	67500	04195500	2018-04-18	0.0076	<	0.0076
532-03-6	67501	04195500	2018-04-18	0.011	<	0.011
29122-68-7	67502	04195500	2018-04-18	0.013	<	0.013
122-11-2	67503	04195500	2018-04-18	0.065	<	0.065
1665-48-1	67504	04195500	2018-04-18	0.02	<	0.016
59729-33-8	67505	04195500	2018-04-18	0.0066	<	0.0066
125-29-1	67506	04195500	2018-04-18	0.02	<	0.01
124832-26-4	67507	04195500	2018-04-18	0.163	<	0.163
186691-13-4	67508	04195500	2018-04-18	0.2	<	0.2
83799-24-0	67510	04195500	2018-04-18	0.0178	E	0.096
196618-13-0	67511	04195500	2018-04-18	0.015	<	0.015
73590-58-6 + 161796-78-7	67512	04195500	2018-04-18	0.016	<	0.016
29385-43-1	67514	04195500	2018-04-18	0.08	<	0.08
53179-11-6	67515	04195500	2018-04-18	0.08	<	0.08
525-66-6	67516	04195500	2018-04-18	0.026	<	0.026
27203-92-5	67517	04195500	2018-04-18	0.015	<	0.015
4205-90-7	67518	04195500	2018-04-18	0.061	<	0.061
42399-41-7	67519	04195500	2018-04-18	0.01	<	0.01
54739-18-3	67521	04195500	2018-04-18	0.08	<	0.08
50-48-6	67522	04195500	2018-04-18	0.037	<	0.037
51384-51-1	67523	04195500	2018-04-18	0.00713	E	0.027
60-87-7	67524	04195500	2018-04-18	0.08	<	0.08
59-05-2	67525	04195500	2018-04-18	0.052	<	0.052
61869-08-7	67527	04195500	2018-04-18	0.264	<	0.264
79617-96-2	67528	04195500	2018-04-18	0.016	<	0.016
80474-14-2	67529	04195500	2018-04-18	0.0046	<	0.0046
84449-90-1	67530	04195500	2018-04-18	0.08	<	0.08
486460-32-6	67531	04195500	2018-04-18	0.097	<	0.097
87857-41-8	67532	04195500	2018-04-18	0.08	<	0.08
93413-69-5	67534	04195500	2018-04-18	0.00573		0.0052
1159-82-6	67995	04195500	2018-04-18	0.0083	<	0.0083
86-13-5	67997	04195500	2018-04-18	0.044	<	0.044
86408-45-9	67999	04195500	2018-04-18	0.07	<	0.07
76824-35-6	68000	04195500	2018-04-18	0.034	<	0.034
29094-61-9	68001	04195500	2018-04-18	0.08	<	0.08
10238-21-8	68002	04195500	2018-04-18	0.058	<	0.058
68-88-2	68005	04195500	2018-04-18	0.0074	<	0.0074
42200-33-9	68006	04195500	2018-04-18	0.02	<	0.02
67018-85-3	68007	04195500	2018-04-18	0.2	<	0.0086
94-78-0	68008	04195500	2018-04-18	0.013	<	0.013
469-62-5	68009	04195500	2018-04-18	0.017	<	0.017
130-95-0	68011	04195500	2018-04-18	0.08	<	0.08
102676-47-1	68012	04195500	2018-04-18	0.013	<	0.013
65277-42-1	68014	04195500	2018-04-18	0.113	<	0.113
10540-29-1	68015	04195500	2018-04-18	0.27	<	0.27
129618-40-2	68017	04195500	2018-04-18	0.29	<	0.29
134678-17-4	68018	04195500	2018-04-18	0.02	<	0.016
39809-25-1	68021	04195500	2018-04-18	0.08	<	0.08
136470-78-5	68022	04195500	2018-04-18	0.0082	<	0.0082
28981-97-7	68250	04195500	2018-04-18	0.021	<	0.021
93413-62-8	68251	04195500	2018-04-18	0.084	<	0.084
1088-11-5	68252	04195500	2018-04-18	0.02	<	0.02
1912-24-9	65065	04195500	2018-07-24	0.215		0.019
68-22-4	67434	04195500	2018-07-24	0.02	<	0.02
51-03-6	67435	04195500	2018-07-24	0.2	<	0.02
103-90-2	67436	04195500	2018-07-24	0.08	<	0.02
18559-94-9	67437	04195500	2018-07-24	0.0067	<	0.0067
34911-55-2	67439	04195500	2018-07-24	0.00569	E	0.018
58-08-2	67440	04195500	2018-07-24	0.0542	E	0.091
298-46-4	67441	04195500	2018-07-24	0.0916		0.011
51481-61-9	67442	04195500	2018-07-24	0.042	<	0.042
76-57-3	67443	04195500	2018-07-24	0.088	<	0.088
486-56-6	67444	04195500	2018-07-24	0.0443		0.0064
67035-22-7	67445	04195500	2018-07-24	0.03	<	0.03
611-59-6	67446	04195500	2018-07-24	0.088	<	0.088
58-73-1	67447	04195500	2018-07-24	0.019	<	0.019
116539-59-4	67448	04195500	2018-07-24	0.037	<	0.037
114-07-8	67449	04195500	2018-07-24	0.08	<	0.08
54910-89-3	67450	04195500	2018-07-24	0.027	<	0.027
83891-03-6	67451	04195500	2018-07-24	0.08	<	0.08
66357-35-5	67452	04195500	2018-07-24	0.192	<	0.192
723-46-6	67454	04195500	2018-07-24	0.35	E	0.026
148-79-8	67455	04195500	2018-07-24	0.011	<	0.011
738-70-5	67456	04195500	2018-07-24	0.019	<	0.019
81-81-2	67457	04195500	2018-07-24	0.006	<	0.006
57-27-2	67458	04195500	2018-07-24	0.08	<	0.08
50-23-7	67459	04195500	2018-07-24	0.147	<	0.147
90-82-4 + 299-42-3	67460	04195500	2018-07-24	0.011	<	0.011
300-62-9	67461	04195500	2018-07-24	0.0081	<	0.0081
137-58-6	67462	04195500	2018-07-24	0.0908		0.038
57-53-4	67464	04195500	2018-07-24	0.0133	E	0.086
57-41-0	67466	04195500	2018-07-24	0.188	<	0.188
53-03-2	67467	04195500	2018-07-24	0.168	<	0.168
125-71-3	67468	04195500	2018-07-24	0.00287	E	0.0082
604-75-1	67469	04195500	2018-07-24	0.226	<	0.226
846-49-1	67470	04195500	2018-07-24	0.202	<	0.202
846-50-4	67471	04195500	2018-07-24	0.02	<	0.018
52-53-9	67472	04195500	2018-07-24	0.14	<	0.14
396-01-0	67475	04195500	2018-07-24	0.00568		0.0052
144-82-1	67476	04195500	2018-07-24	0.104	<	0.104
60-80-0	67477	04195500	2018-07-24	0.116	<	0.116
86386-73-4	67478	04195500	2018-07-24	0.0581	E	0.071
76963-41-2	67479	04195500	2018-07-24	0.08	<	0.08
6493-05-6	67480	04195500	2018-07-24	0.0094	<	0.0094
256-96-2	67481	04195500	2018-07-24	0.145	<	0.145
50-24-8	67483	04195500	2018-07-24	0.15	<	0.15
59277-89-3	67484	04195500	2018-07-24	0.034	<	0.022
378-44-9	67485	04195500	2018-07-24	0.114	<	0.114
163222-33-1	67487	04195500	2018-07-24	0.205	<	0.205
79794-75-5	67488	04195500	2018-07-24	0.007	<	0.007
49562-28-9	67489	04195500	2018-07-24	0.014	<	0.014
657-24-9	67492	04195500	2018-07-24	1.97		0.013
54-11-5	67493	04195500	2018-07-24	0.058	<	0.058
58-55-9	67494	04195500	2018-07-24	0.08	<	0.08
76-42-6	67495	04195500	2018-07-24	0.025	<	0.025
634-03-7	67496	04195500	2018-07-24	0.031	<	0.031
132-22-9	67497	04195500	2018-07-24	0.054	<	0.054
78-44-4	67498	04195500	2018-07-24	0.05	<	0.05
439-14-5	67499	04195500	2018-07-24	0.004	<	0.004
76-99-3	67500	04195500	2018-07-24	0.0076	<	0.0076
532-03-6	67501	04195500	2018-07-24	0.0282		0.011
29122-68-7	67502	04195500	2018-07-24	0.013	<	0.013
122-11-2	67503	04195500	2018-07-24	0.065	<	0.065
1665-48-1	67504	04195500	2018-07-24	0.016	<	0.016
59729-33-8	67505	04195500	2018-07-24	0.0066	<	0.0066
125-29-1	67506	04195500	2018-07-24	0.02	<	0.01
124832-26-4	67507	04195500	2018-07-24	0.163	<	0.163
186691-13-4	67508	04195500	2018-07-24	0.2	<	0.2
83799-24-0	67510	04195500	2018-07-24	0.246		0.096
196618-13-0	67511	04195500	2018-07-24	0.015	<	0.015
73590-58-6 + 161796-78-7	67512	04195500	2018-07-24	0.016	<	0.016
29385-43-1	67514	04195500	2018-07-24	1.99		0.08
53179-11-6	67515	04195500	2018-07-24	0.08	<	0.08
525-66-6	67516	04195500	2018-07-24	0.026	<	0.026
27203-92-5	67517	04195500	2018-07-24	0.0454		0.015
4205-90-7	67518	04195500	2018-07-24	0.061	<	0.061
42399-41-7	67519	04195500	2018-07-24	0.01	<	0.01
54739-18-3	67521	04195500	2018-07-24	0.08	<	0.08
50-48-6	67522	04195500	2018-07-24	0.037	<	0.037
51384-51-1	67523	04195500	2018-07-24	0.0125	E	0.027
60-87-7	67524	04195500	2018-07-24	0.14	<	0.08
59-05-2	67525	04195500	2018-07-24	0.052	<	0.052
61869-08-7	67527	04195500	2018-07-24	0.264	<	0.264
79617-96-2	67528	04195500	2018-07-24	0.016	<	0.016
80474-14-2	67529	04195500	2018-07-24	0.02	<	0.0046
84449-90-1	67530	04195500	2018-07-24	0.08	<	0.08
486460-32-6	67531	04195500	2018-07-24	0.0714	E	0.097
87857-41-8	67532	04195500	2018-07-24	0.08	<	0.08
93413-69-5	67534	04195500	2018-07-24	0.0354		0.0052
1159-82-6	67995	04195500	2018-07-24	0.0083	<	0.0083
86-13-5	67997	04195500	2018-07-24	0.044	<	0.044
86408-45-9	67999	04195500	2018-07-24	0.07	<	0.07
76824-35-6	68000	04195500	2018-07-24	0.034	<	0.034
29094-61-9	68001	04195500	2018-07-24	0.08	<	0.08
10238-21-8	68002	04195500	2018-07-24	0.058	<	0.058
68-88-2	68005	04195500	2018-07-24	0.0074	<	0.0074
42200-33-9	68006	04195500	2018-07-24	0.02	<	0.02
67018-85-3	68007	04195500	2018-07-24	0.2	<	0.0086
94-78-0	68008	04195500	2018-07-24	0.013	<	0.013
469-62-5	68009	04195500	2018-07-24	0.02	<	0.017
130-95-0	68011	04195500	2018-07-24	0.08	<	0.08
102676-47-1	68012	04195500	2018-07-24	0.02	<	0.013
65277-42-1	68014	04195500	2018-07-24	0.113	<	0.113
10540-29-1	68015	04195500	2018-07-24	0.27	<	0.27
129618-40-2	68017	04195500	2018-07-24	0.29	<	0.29
134678-17-4	68018	04195500	2018-07-24	0.016	<	0.016
39809-25-1	68021	04195500	2018-07-24	0.08	<	0.08
136470-78-5	68022	04195500	2018-07-24	0.0082	<	0.0082
28981-97-7	68250	04195500	2018-07-24	0.021	<	0.021
93413-62-8	68251	04195500	2018-07-24	0.0846	E	0.084
1088-11-5	68252	04195500	2018-07-24	0.02	<	0.02
1912-24-9	65065	04206000	2018-04-03	0.019	<	0.019
68-22-4	67434	04206000	2018-04-03	0.02	<	0.02
51-03-6	67435	04206000	2018-04-03	0.00633	E	0.02
103-90-2	67436	04206000	2018-04-03	0.56	E	0.02
18559-94-9	67437	04206000	2018-04-03	0.0067	<	0.0067
34911-55-2	67439	04206000	2018-04-03	0.0037	E	0.018
58-08-2	67440	04206000	2018-04-03	0.325	E	0.091
298-46-4	67441	04206000	2018-04-03	0.011	<	0.011
51481-61-9	67442	04206000	2018-04-03	0.08	<	0.042
76-57-3	67443	04206000	2018-04-03	0.088	<	0.088
486-56-6	67444	04206000	2018-04-03	0.0146	E	0.0064
67035-22-7	67445	04206000	2018-04-03	0.03	<	0.03
611-59-6	67446	04206000	2018-04-03	0.088	<	0.088
58-73-1	67447	04206000	2018-04-03	0.019	<	0.019
116539-59-4	67448	04206000	2018-04-03	0.037	<	0.037
114-07-8	67449	04206000	2018-04-03	0.08	<	0.08
54910-89-3	67450	04206000	2018-04-03	0.027	<	0.027
83891-03-6	67451	04206000	2018-04-03	0.08	<	0.08
66357-35-5	67452	04206000	2018-04-03	0.192	<	0.192
723-46-6	67454	04206000	2018-04-03	0.0208	E	0.026
148-79-8	67455	04206000	2018-04-03	0.011	<	0.011
738-70-5	67456	04206000	2018-04-03	0.00654	E	0.019
81-81-2	67457	04206000	2018-04-03	0.006	<	0.006
57-27-2	67458	04206000	2018-04-03	0.08	<	0.08
50-23-7	67459	04206000	2018-04-03	0.147	<	0.147
90-82-4 + 299-42-3	67460	04206000	2018-04-03	0.00629	E	0.011
300-62-9	67461	04206000	2018-04-03	0.0081	<	0.0081
137-58-6	67462	04206000	2018-04-03	0.0098	E	0.038
57-53-4	67464	04206000	2018-04-03	0.086	<	0.086
57-41-0	67466	04206000	2018-04-03	0.188	<	0.188
53-03-2	67467	04206000	2018-04-03	0.168	<	0.168
125-71-3	67468	04206000	2018-04-03	0.0082	<	0.0082
604-75-1	67469	04206000	2018-04-03	0.226	<	0.226
846-49-1	67470	04206000	2018-04-03	0.202	<	0.202
846-50-4	67471	04206000	2018-04-03	0.02	<	0.018
52-53-9	67472	04206000	2018-04-03	0.14	<	0.14
396-01-0	67475	04206000	2018-04-03	0.00147	E	0.0052
144-82-1	67476	04206000	2018-04-03	0.104	<	0.104
60-80-0	67477	04206000	2018-04-03	0.116	<	0.116
86386-73-4	67478	04206000	2018-04-03	0.071	<	0.071
76963-41-2	67479	04206000	2018-04-03	0.08	<	0.08
6493-05-6	67480	04206000	2018-04-03	0.0094	<	0.0094
256-96-2	67481	04206000	2018-04-03	0.145	<	0.145
50-24-8	67483	04206000	2018-04-03	0.15	<	0.15
59277-89-3	67484	04206000	2018-04-03	0.0792	E	0.022
378-44-9	67485	04206000	2018-04-03	0.114	<	0.114
163222-33-1	67487	04206000	2018-04-03	0.205	<	0.205
79794-75-5	67488	04206000	2018-04-03	0.007	<	0.007
49562-28-9	67489	04206000	2018-04-03	0.014	<	0.014
657-24-9	67492	04206000	2018-04-03	0.522	E	0.013
54-11-5	67493	04206000	2018-04-03	0.127	E	0.058
58-55-9	67494	04206000	2018-04-03	0.08	<	0.08
76-42-6	67495	04206000	2018-04-03	0.025	<	0.025
634-03-7	67496	04206000	2018-04-03	0.031	<	0.031
132-22-9	67497	04206000	2018-04-03	0.08	<	0.054
78-44-4	67498	04206000	2018-04-03	0.05	<	0.05
439-14-5	67499	04206000	2018-04-03	0.004	<	0.004
76-99-3	67500	04206000	2018-04-03	0.0076	<	0.0076
532-03-6	67501	04206000	2018-04-03	0.02	<	0.011
29122-68-7	67502	04206000	2018-04-03	0.0149	<	0.013
122-11-2	67503	04206000	2018-04-03	0.065	<	0.065
1665-48-1	67504	04206000	2018-04-03	0.02	<	0.016
59729-33-8	67505	04206000	2018-04-03	0.0066	<	0.0066
125-29-1	67506	04206000	2018-04-03	0.02	<	0.01
124832-26-4	67507	04206000	2018-04-03	0.163	<	0.163
186691-13-4	67508	04206000	2018-04-03	0.2	<	0.2
83799-24-0	67510	04206000	2018-04-03	0.0364	E	0.096
196618-13-0	67511	04206000	2018-04-03	0.015	<	0.015
73590-58-6 + 161796-78-7	67512	04206000	2018-04-03	0.016	<	0.016
29385-43-1	67514	04206000	2018-04-03	0.194	E	0.08
53179-11-6	67515	04206000	2018-04-03	0.08	<	0.08
525-66-6	67516	04206000	2018-04-03	0.026	<	0.026
27203-92-5	67517	04206000	2018-04-03	0.0112	E	0.015
4205-90-7	67518	04206000	2018-04-03	0.061	<	0.061
42399-41-7	67519	04206000	2018-04-03	0.02	<	0.01
54739-18-3	67521	04206000	2018-04-03	0.08	<	0.08
50-48-6	67522	04206000	2018-04-03	0.037	<	0.037
51384-51-1	67523	04206000	2018-04-03	0.0105	E	0.027
60-87-7	67524	04206000	2018-04-03	0.14	<	0.08
59-05-2	67525	04206000	2018-04-03	0.052	<	0.052
61869-08-7	67527	04206000	2018-04-03	0.264	<	0.264
79617-96-2	67528	04206000	2018-04-03	0.016	<	0.016
80474-14-2	67529	04206000	2018-04-03	0.02	<	0.0046
84449-90-1	67530	04206000	2018-04-03	0.08	<	0.08
486460-32-6	67531	04206000	2018-04-03	0.097	<	0.097
87857-41-8	67532	04206000	2018-04-03	0.08	<	0.08
93413-69-5	67534	04206000	2018-04-03	0.00909	E	0.0052
1159-82-6	67995	04206000	2018-04-03	0.0083	<	0.0083
86-13-5	67997	04206000	2018-04-03	0.044	<	0.044
86408-45-9	67999	04206000	2018-04-03	0.07	<	0.07
76824-35-6	68000	04206000	2018-04-03	0.08	<	0.034
29094-61-9	68001	04206000	2018-04-03	0.08	<	0.08
10238-21-8	68002	04206000	2018-04-03	0.058	<	0.058
68-88-2	68005	04206000	2018-04-03	0.0074	<	0.0074
42200-33-9	68006	04206000	2018-04-03	0.02	<	0.02
67018-85-3	68007	04206000	2018-04-03	0.2	<	0.0086
94-78-0	68008	04206000	2018-04-03	0.013	<	0.013
469-62-5	68009	04206000	2018-04-03	0.02	<	0.017
130-95-0	68011	04206000	2018-04-03	0.08	<	0.08
102676-47-1	68012	04206000	2018-04-03	0.013	<	0.013
65277-42-1	68014	04206000	2018-04-03	0.113	<	0.113
10540-29-1	68015	04206000	2018-04-03	0.27	<	0.27
129618-40-2	68017	04206000	2018-04-03	0.29	<	0.29
134678-17-4	68018	04206000	2018-04-03	0.02	<	0.016
39809-25-1	68021	04206000	2018-04-03	0.08	<	0.08
136470-78-5	68022	04206000	2018-04-03	0.0082	<	0.0082
28981-97-7	68250	04206000	2018-04-03	0.021	<	0.021
93413-62-8	68251	04206000	2018-04-03	0.0166	E	0.084
1088-11-5	68252	04206000	2018-04-03	0.02	<	0.02
1912-24-9	65065	04206000	2018-07-23	0.108		0.019
68-22-4	67434	04206000	2018-07-23	0.02	<	0.02
51-03-6	67435	04206000	2018-07-23	0.2	<	0.02
103-90-2	67436	04206000	2018-07-23	0.08	<	0.02
18559-94-9	67437	04206000	2018-07-23	0.0067	<	0.0067
34911-55-2	67439	04206000	2018-07-23	0.00689	E	0.018
58-08-2	67440	04206000	2018-07-23	0.043	E	0.091
298-46-4	67441	04206000	2018-07-23	0.0286		0.011
51481-61-9	67442	04206000	2018-07-23	0.042	<	0.042
76-57-3	67443	04206000	2018-07-23	0.088	<	0.088
486-56-6	67444	04206000	2018-07-23	0.0113		0.0064
67035-22-7	67445	04206000	2018-07-23	0.03	<	0.03
611-59-6	67446	04206000	2018-07-23	0.088	<	0.088
58-73-1	67447	04206000	2018-07-23	0.019	<	0.019
116539-59-4	67448	04206000	2018-07-23	0.037	<	0.037
114-07-8	67449	04206000	2018-07-23	0.08	<	0.08
54910-89-3	67450	04206000	2018-07-23	0.027	<	0.027
83891-03-6	67451	04206000	2018-07-23	0.08	<	0.08
66357-35-5	67452	04206000	2018-07-23	0.192	<	0.192
723-46-6	67454	04206000	2018-07-23	0.0888		0.026
148-79-8	67455	04206000	2018-07-23	0.011	<	0.011
738-70-5	67456	04206000	2018-07-23	0.00548	E	0.019
81-81-2	67457	04206000	2018-07-23	0.006	<	0.006
57-27-2	67458	04206000	2018-07-23	0.08	<	0.08
50-23-7	67459	04206000	2018-07-23	0.147	<	0.147
90-82-4 + 299-42-3	67460	04206000	2018-07-23	0.011	<	0.011
300-62-9	67461	04206000	2018-07-23	0.0081	<	0.0081
137-58-6	67462	04206000	2018-07-23	0.0398		0.038
57-53-4	67464	04206000	2018-07-23	0.00697	E	0.086
57-41-0	67466	04206000	2018-07-23	0.188	<	0.188
53-03-2	67467	04206000	2018-07-23	0.168	<	0.168
125-71-3	67468	04206000	2018-07-23	0.00235	E	0.0082
604-75-1	67469	04206000	2018-07-23	0.226	<	0.226
846-49-1	67470	04206000	2018-07-23	0.202	<	0.202
846-50-4	67471	04206000	2018-07-23	0.02	<	0.018
52-53-9	67472	04206000	2018-07-23	0.14	<	0.14
396-01-0	67475	04206000	2018-07-23	0.00723		0.0052
144-82-1	67476	04206000	2018-07-23	0.104	<	0.104
60-80-0	67477	04206000	2018-07-23	0.116	<	0.116
86386-73-4	67478	04206000	2018-07-23	0.0153	E	0.071
76963-41-2	67479	04206000	2018-07-23	0.08	<	0.08
6493-05-6	67480	04206000	2018-07-23	0.0094	<	0.0094
256-96-2	67481	04206000	2018-07-23	0.145	<	0.145
50-24-8	67483	04206000	2018-07-23	0.15	<	0.15
59277-89-3	67484	04206000	2018-07-23	0.0941	E	0.022
378-44-9	67485	04206000	2018-07-23	0.114	<	0.114
163222-33-1	67487	04206000	2018-07-23	0.205	<	0.205
79794-75-5	67488	04206000	2018-07-23	0.007	<	0.007
49562-28-9	67489	04206000	2018-07-23	0.014	<	0.014
657-24-9	67492	04206000	2018-07-23	0.204		0.013
54-11-5	67493	04206000	2018-07-23	0.058	<	0.058
58-55-9	67494	04206000	2018-07-23	0.08	<	0.08
76-42-6	67495	04206000	2018-07-23	0.025	<	0.025
634-03-7	67496	04206000	2018-07-23	0.031	<	0.031
132-22-9	67497	04206000	2018-07-23	0.054	<	0.054
78-44-4	67498	04206000	2018-07-23	0.05	<	0.05
439-14-5	67499	04206000	2018-07-23	0.004	<	0.004
76-99-3	67500	04206000	2018-07-23	0.0076	<	0.0076
532-03-6	67501	04206000	2018-07-23	0.0325		0.011
29122-68-7	67502	04206000	2018-07-23	0.0101	E	0.013
122-11-2	67503	04206000	2018-07-23	0.065	<	0.065
1665-48-1	67504	04206000	2018-07-23	0.016	<	0.016
59729-33-8	67505	04206000	2018-07-23	0.00654	E	0.0066
125-29-1	67506	04206000	2018-07-23	0.02	<	0.01
124832-26-4	67507	04206000	2018-07-23	0.163	<	0.163
186691-13-4	67508	04206000	2018-07-23	0.2	<	0.2
83799-24-0	67510	04206000	2018-07-23	0.119		0.096
196618-13-0	67511	04206000	2018-07-23	0.015	<	0.015
73590-58-6 + 161796-78-7	67512	04206000	2018-07-23	0.016	<	0.016
29385-43-1	67514	04206000	2018-07-23	0.415		0.08
53179-11-6	67515	04206000	2018-07-23	0.08	<	0.08
525-66-6	67516	04206000	2018-07-23	0.026	<	0.026
27203-92-5	67517	04206000	2018-07-23	0.028		0.015
4205-90-7	67518	04206000	2018-07-23	0.061	<	0.061
42399-41-7	67519	04206000	2018-07-23	0.00596	E	0.01
54739-18-3	67521	04206000	2018-07-23	0.08	<	0.08
50-48-6	67522	04206000	2018-07-23	0.037	<	0.037
51384-51-1	67523	04206000	2018-07-23	0.02	E	0.027
60-87-7	67524	04206000	2018-07-23	0.14	<	0.08
59-05-2	67525	04206000	2018-07-23	0.052	<	0.052
61869-08-7	67527	04206000	2018-07-23	0.264	<	0.264
79617-96-2	67528	04206000	2018-07-23	0.016	<	0.016
80474-14-2	67529	04206000	2018-07-23	0.02	<	0.0046
84449-90-1	67530	04206000	2018-07-23	0.08	<	0.08
486460-32-6	67531	04206000	2018-07-23	0.0359	E	0.097
87857-41-8	67532	04206000	2018-07-23	0.08	<	0.08
93413-69-5	67534	04206000	2018-07-23	0.0286		0.0052
1159-82-6	67995	04206000	2018-07-23	0.0083	<	0.0083
86-13-5	67997	04206000	2018-07-23	0.044	<	0.044
86408-45-9	67999	04206000	2018-07-23	0.07	<	0.07
76824-35-6	68000	04206000	2018-07-23	0.0102	E	0.034
29094-61-9	68001	04206000	2018-07-23	0.08	<	0.08
10238-21-8	68002	04206000	2018-07-23	0.058	<	0.058
68-88-2	68005	04206000	2018-07-23	0.0074	<	0.0074
42200-33-9	68006	04206000	2018-07-23	0.02	<	0.02
67018-85-3	68007	04206000	2018-07-23	0.2	<	0.0086
94-78-0	68008	04206000	2018-07-23	0.013	<	0.013
469-62-5	68009	04206000	2018-07-23	0.02	<	0.017
130-95-0	68011	04206000	2018-07-23	0.08	<	0.08
102676-47-1	68012	04206000	2018-07-23	0.02	<	0.013
65277-42-1	68014	04206000	2018-07-23	0.113	<	0.113
10540-29-1	68015	04206000	2018-07-23	0.27	<	0.27
129618-40-2	68017	04206000	2018-07-23	0.29	<	0.29
134678-17-4	68018	04206000	2018-07-23	0.016	<	0.016
39809-25-1	68021	04206000	2018-07-23	0.08	<	0.08
136470-78-5	68022	04206000	2018-07-23	0.0082	<	0.0082
28981-97-7	68250	04206000	2018-07-23	0.021	<	0.021
93413-62-8	68251	04206000	2018-07-23	0.0559	E	0.084
1088-11-5	68252	04206000	2018-07-23	0.02	<	0.02
1912-24-9	65065	04206250	2018-04-03	0.019	<	0.019
68-22-4	67434	04206250	2018-04-03	0.02	<	0.02
51-03-6	67435	04206250	2018-04-03	0.00913	E	0.02
103-90-2	67436	04206250	2018-04-03	2.14	E	0.02
18559-94-9	67437	04206250	2018-04-03	0.0067	<	0.0067
34911-55-2	67439	04206250	2018-04-03	0.0148	E	0.018
58-08-2	67440	04206250	2018-04-03	0.816	E	0.091
298-46-4	67441	04206250	2018-04-03	0.0145	E	0.011
51481-61-9	67442	04206250	2018-04-03	0.08	<	0.042
76-57-3	67443	04206250	2018-04-03	0.088	<	0.088
486-56-6	67444	04206250	2018-04-03	0.0337	E	0.0064
67035-22-7	67445	04206250	2018-04-03	0.03	<	0.03
611-59-6	67446	04206250	2018-04-03	0.215	E	0.088
58-73-1	67447	04206250	2018-04-03	0.00988	E	0.019
116539-59-4	67448	04206250	2018-04-03	0.037	<	0.037
114-07-8	67449	04206250	2018-04-03	0.08	<	0.08
54910-89-3	67450	04206250	2018-04-03	0.027	<	0.027
83891-03-6	67451	04206250	2018-04-03	0.08	<	0.08
66357-35-5	67452	04206250	2018-04-03	0.125	E	0.192
723-46-6	67454	04206250	2018-04-03	0.0905	E	0.026
148-79-8	67455	04206250	2018-04-03	0.011	<	0.011
738-70-5	67456	04206250	2018-04-03	0.0271	E	0.019
81-81-2	67457	04206250	2018-04-03	0.006	<	0.006
57-27-2	67458	04206250	2018-04-03	0.08	<	0.08
50-23-7	67459	04206250	2018-04-03	0.147	<	0.147
90-82-4 + 299-42-3	67460	04206250	2018-04-03	0.0452	E	0.011
300-62-9	67461	04206250	2018-04-03	0.0081	<	0.0081
137-58-6	67462	04206250	2018-04-03	0.0305	E	0.038
57-53-4	67464	04206250	2018-04-03	0.086	<	0.086
57-41-0	67466	04206250	2018-04-03	0.188	<	0.188
53-03-2	67467	04206250	2018-04-03	0.168	<	0.168
125-71-3	67468	04206250	2018-04-03	0.00554	E	0.0082
604-75-1	67469	04206250	2018-04-03	0.226	<	0.226
846-49-1	67470	04206250	2018-04-03	0.202	<	0.202
846-50-4	67471	04206250	2018-04-03	0.02	<	0.018
52-53-9	67472	04206250	2018-04-03	0.14	<	0.14
396-01-0	67475	04206250	2018-04-03	0.00424	E	0.0052
144-82-1	67476	04206250	2018-04-03	0.104	<	0.104
60-80-0	67477	04206250	2018-04-03	0.116	<	0.116
86386-73-4	67478	04206250	2018-04-03	0.071	<	0.071
76963-41-2	67479	04206250	2018-04-03	0.08	<	0.08
6493-05-6	67480	04206250	2018-04-03	0.0094	<	0.0094
256-96-2	67481	04206250	2018-04-03	0.145	<	0.145
50-24-8	67483	04206250	2018-04-03	0.15	<	0.15
59277-89-3	67484	04206250	2018-04-03	0.317	E	0.022
378-44-9	67485	04206250	2018-04-03	0.114	<	0.114
163222-33-1	67487	04206250	2018-04-03	0.205	<	0.205
79794-75-5	67488	04206250	2018-04-03	0.007	<	0.007
49562-28-9	67489	04206250	2018-04-03	0.014	<	0.014
657-24-9	67492	04206250	2018-04-03	4.08	E	0.013
54-11-5	67493	04206250	2018-04-03	0.189	E	0.058
58-55-9	67494	04206250	2018-04-03	0.08	<	0.08
76-42-6	67495	04206250	2018-04-03	0.025	<	0.025
634-03-7	67496	04206250	2018-04-03	0.031	<	0.031
132-22-9	67497	04206250	2018-04-03	0.08	<	0.054
78-44-4	67498	04206250	2018-04-03	0.05	<	0.05
439-14-5	67499	04206250	2018-04-03	0.004	<	0.004
76-99-3	67500	04206250	2018-04-03	0.00205	E	0.0076
532-03-6	67501	04206250	2018-04-03	0.0353	E	0.011
29122-68-7	67502	04206250	2018-04-03	0.0823	E	0.013
122-11-2	67503	04206250	2018-04-03	0.065	<	0.065
1665-48-1	67504	04206250	2018-04-03	0.02	<	0.016
59729-33-8	67505	04206250	2018-04-03	0.00357	E	0.0066
125-29-1	67506	04206250	2018-04-03	0.02	<	0.01
124832-26-4	67507	04206250	2018-04-03	0.163	<	0.163
186691-13-4	67508	04206250	2018-04-03	0.2	<	0.2
83799-24-0	67510	04206250	2018-04-03	0.1	E	0.096
196618-13-0	67511	04206250	2018-04-03	0.015	<	0.015
73590-58-6 + 161796-78-7	67512	04206250	2018-04-03	0.016	<	0.016
29385-43-1	67514	04206250	2018-04-03	0.408	E	0.08
53179-11-6	67515	04206250	2018-04-03	0.08	<	0.08
525-66-6	67516	04206250	2018-04-03	0.026	<	0.026
27203-92-5	67517	04206250	2018-04-03	0.04	E	0.015
4205-90-7	67518	04206250	2018-04-03	0.061	<	0.061
42399-41-7	67519	04206250	2018-04-03	0.0127	E	0.01
54739-18-3	67521	04206250	2018-04-03	0.08	<	0.08
50-48-6	67522	04206250	2018-04-03	0.037	<	0.037
51384-51-1	67523	04206250	2018-04-03	0.0551	E	0.027
60-87-7	67524	04206250	2018-04-03	0.14	<	0.08
59-05-2	67525	04206250	2018-04-03	0.052	<	0.052
61869-08-7	67527	04206250	2018-04-03	0.264	<	0.264
79617-96-2	67528	04206250	2018-04-03	0.016	<	0.016
80474-14-2	67529	04206250	2018-04-03	0.02	<	0.0046
84449-90-1	67530	04206250	2018-04-03	0.08	<	0.08
486460-32-6	67531	04206250	2018-04-03	0.0274	E	0.097
87857-41-8	67532	04206250	2018-04-03	0.08	<	0.08
93413-69-5	67534	04206250	2018-04-03	0.0383	E	0.0052
1159-82-6	67995	04206250	2018-04-03	0.0083	<	0.0083
86-13-5	67997	04206250	2018-04-03	0.044	<	0.044
86408-45-9	67999	04206250	2018-04-03	0.07	<	0.07
76824-35-6	68000	04206250	2018-04-03	0.0565	E	0.034
29094-61-9	68001	04206250	2018-04-03	0.08	<	0.08
10238-21-8	68002	04206250	2018-04-03	0.058	<	0.058
68-88-2	68005	04206250	2018-04-03	0.0074	<	0.0074
42200-33-9	68006	04206250	2018-04-03	0.02	<	0.02
67018-85-3	68007	04206250	2018-04-03	0.2	<	0.0086
94-78-0	68008	04206250	2018-04-03	0.013	<	0.013
469-62-5	68009	04206250	2018-04-03	0.02	<	0.017
130-95-0	68011	04206250	2018-04-03	0.08	<	0.08
102676-47-1	68012	04206250	2018-04-03	0.013	<	0.013
65277-42-1	68014	04206250	2018-04-03	0.113	<	0.113
10540-29-1	68015	04206250	2018-04-03	0.27	<	0.27
129618-40-2	68017	04206250	2018-04-03	0.29	<	0.29
134678-17-4	68018	04206250	2018-04-03	0.02	<	0.016
39809-25-1	68021	04206250	2018-04-03	0.08	<	0.08
136470-78-5	68022	04206250	2018-04-03	0.0082	<	0.0082
28981-97-7	68250	04206250	2018-04-03	0.021	<	0.021
93413-62-8	68251	04206250	2018-04-03	0.0676	E	0.084
1088-11-5	68252	04206250	2018-04-03	0.02	<	0.02
1912-24-9	65065	04206250	2018-07-23	0.0867		0.019
68-22-4	67434	04206250	2018-07-23	0.02	<	0.02
51-03-6	67435	04206250	2018-07-23	0.2	<	0.02
103-90-2	67436	04206250	2018-07-23	0.08	<	0.02
18559-94-9	67437	04206250	2018-07-23	0.0067	<	0.0067
34911-55-2	67439	04206250	2018-07-23	0.035		0.018
58-08-2	67440	04206250	2018-07-23	0.091	<	0.091
298-46-4	67441	04206250	2018-07-23	0.0666		0.011
51481-61-9	67442	04206250	2018-07-23	0.042	<	0.042
76-57-3	67443	04206250	2018-07-23	0.088	<	0.088
486-56-6	67444	04206250	2018-07-23	0.0158		0.0064
67035-22-7	67445	04206250	2018-07-23	0.03	<	0.03
611-59-6	67446	04206250	2018-07-23	0.088	<	0.088
58-73-1	67447	04206250	2018-07-23	0.0621		0.019
116539-59-4	67448	04206250	2018-07-23	0.037	<	0.037
114-07-8	67449	04206250	2018-07-23	0.08	<	0.08
54910-89-3	67450	04206250	2018-07-23	0.027	<	0.027
83891-03-6	67451	04206250	2018-07-23	0.08	<	0.08
66357-35-5	67452	04206250	2018-07-23	0.038	E	0.192
723-46-6	67454	04206250	2018-07-23	0.296		0.026
148-79-8	67455	04206250	2018-07-23	0.00431	E	0.011
738-70-5	67456	04206250	2018-07-23	0.0707		0.019
81-81-2	67457	04206250	2018-07-23	0.006	<	0.006
57-27-2	67458	04206250	2018-07-23	0.08	<	0.08
50-23-7	67459	04206250	2018-07-23	0.147	<	0.147
90-82-4 + 299-42-3	67460	04206250	2018-07-23	0.0285		0.011
300-62-9	67461	04206250	2018-07-23	0.0081	<	0.0081
137-58-6	67462	04206250	2018-07-23	0.161		0.038
57-53-4	67464	04206250	2018-07-23	0.0136	E	0.086
57-41-0	67466	04206250	2018-07-23	0.188	<	0.188
53-03-2	67467	04206250	2018-07-23	0.168	<	0.168
125-71-3	67468	04206250	2018-07-23	0.0117		0.0082
604-75-1	67469	04206250	2018-07-23	0.226	<	0.226
846-49-1	67470	04206250	2018-07-23	0.202	<	0.202
846-50-4	67471	04206250	2018-07-23	0.02	<	0.018
52-53-9	67472	04206250	2018-07-23	0.14	<	0.14
396-01-0	67475	04206250	2018-07-23	0.0255		0.0052
144-82-1	67476	04206250	2018-07-23	0.104	<	0.104
60-80-0	67477	04206250	2018-07-23	0.116	<	0.116
86386-73-4	67478	04206250	2018-07-23	0.0457	E	0.071
76963-41-2	67479	04206250	2018-07-23	0.08	<	0.08
6493-05-6	67480	04206250	2018-07-23	0.0094	<	0.0094
256-96-2	67481	04206250	2018-07-23	0.145	<	0.145
50-24-8	67483	04206250	2018-07-23	0.15	<	0.15
59277-89-3	67484	04206250	2018-07-23	0.13	E	0.022
378-44-9	67485	04206250	2018-07-23	0.114	<	0.114
163222-33-1	67487	04206250	2018-07-23	0.205	<	0.205
79794-75-5	67488	04206250	2018-07-23	0.00185	E	0.007
49562-28-9	67489	04206250	2018-07-23	0.014	<	0.014
657-24-9	67492	04206250	2018-07-23	0.832		0.013
54-11-5	67493	04206250	2018-07-23	0.058	<	0.058
58-55-9	67494	04206250	2018-07-23	0.08	<	0.08
76-42-6	67495	04206250	2018-07-23	0.0171	E	0.025
634-03-7	67496	04206250	2018-07-23	0.031	<	0.031
132-22-9	67497	04206250	2018-07-23	0.054	<	0.054
78-44-4	67498	04206250	2018-07-23	0.05	<	0.05
439-14-5	67499	04206250	2018-07-23	0.004	<	0.004
76-99-3	67500	04206250	2018-07-23	0.0058	E	0.0076
532-03-6	67501	04206250	2018-07-23	0.183		0.011
29122-68-7	67502	04206250	2018-07-23	0.126	E	0.013
122-11-2	67503	04206250	2018-07-23	0.065	<	0.065
1665-48-1	67504	04206250	2018-07-23	0.016	<	0.016
59729-33-8	67505	04206250	2018-07-23	0.0424		0.0066
125-29-1	67506	04206250	2018-07-23	0.02	<	0.01
124832-26-4	67507	04206250	2018-07-23	0.163	<	0.163
186691-13-4	67508	04206250	2018-07-23	0.2	<	0.2
83799-24-0	67510	04206250	2018-07-23	0.38		0.096
196618-13-0	67511	04206250	2018-07-23	0.015	<	0.015
73590-58-6 + 161796-78-7	67512	04206250	2018-07-23	0.016	<	0.016
29385-43-1	67514	04206250	2018-07-23	2.1		0.08
53179-11-6	67515	04206250	2018-07-23	0.08	<	0.08
525-66-6	67516	04206250	2018-07-23	0.0118	E	0.026
27203-92-5	67517	04206250	2018-07-23	0.111		0.015
4205-90-7	67518	04206250	2018-07-23	0.061	<	0.061
42399-41-7	67519	04206250	2018-07-23	0.0532	E	0.01
54739-18-3	67521	04206250	2018-07-23	0.08	<	0.08
50-48-6	67522	04206250	2018-07-23	0.037	<	0.037
51384-51-1	67523	04206250	2018-07-23	0.164		0.027
60-87-7	67524	04206250	2018-07-23	0.14	<	0.08
59-05-2	67525	04206250	2018-07-23	0.052	<	0.052
61869-08-7	67527	04206250	2018-07-23	0.264	<	0.264
79617-96-2	67528	04206250	2018-07-23	0.00326	E	0.016
80474-14-2	67529	04206250	2018-07-23	0.02	<	0.0046
84449-90-1	67530	04206250	2018-07-23	0.08	<	0.08
486460-32-6	67531	04206250	2018-07-23	0.17		0.097
87857-41-8	67532	04206250	2018-07-23	0.08	<	0.08
93413-69-5	67534	04206250	2018-07-23	0.138		0.0052
1159-82-6	67995	04206250	2018-07-23	0.0083	<	0.0083
86-13-5	67997	04206250	2018-07-23	0.044	<	0.044
86408-45-9	67999	04206250	2018-07-23	0.07	<	0.07
76824-35-6	68000	04206250	2018-07-23	0.034	<	0.034
29094-61-9	68001	04206250	2018-07-23	0.08	<	0.08
10238-21-8	68002	04206250	2018-07-23	0.058	<	0.058
68-88-2	68005	04206250	2018-07-23	0.0074	<	0.0074
42200-33-9	68006	04206250	2018-07-23	0.02	<	0.02
67018-85-3	68007	04206250	2018-07-23	0.2	<	0.0086
94-78-0	68008	04206250	2018-07-23	0.013	<	0.013
469-62-5	68009	04206250	2018-07-23	0.02	<	0.017
130-95-0	68011	04206250	2018-07-23	0.0131	E	0.08
102676-47-1	68012	04206250	2018-07-23	0.02	<	0.013
65277-42-1	68014	04206250	2018-07-23	0.113	<	0.113
10540-29-1	68015	04206250	2018-07-23	0.27	<	0.27
129618-40-2	68017	04206250	2018-07-23	0.29	<	0.29
134678-17-4	68018	04206250	2018-07-23	0.016	<	0.016
39809-25-1	68021	04206250	2018-07-23	0.08	<	0.08
136470-78-5	68022	04206250	2018-07-23	0.0082	<	0.0082
28981-97-7	68250	04206250	2018-07-23	0.021	<	0.021
93413-62-8	68251	04206250	2018-07-23	0.254	E	0.084
1088-11-5	68252	04206250	2018-07-23	0.02	<	0.02
1912-24-9	65065	04208000	2017-11-01	0.00944	E	0.019
68-22-4	67434	04208000	2017-11-01	0.02	<	0.02
51-03-6	67435	04208000	2017-11-01	0.14	<	0.02
103-90-2	67436	04208000	2017-11-01	0.02	<	0.02
18559-94-9	67437	04208000	2017-11-01	0.00362	E	0.0067
34911-55-2	67439	04208000	2017-11-01	0.0344		0.018
58-08-2	67440	04208000	2017-11-01	0.119	E	0.091
298-46-4	67441	04208000	2017-11-01	0.0543		0.011
51481-61-9	67442	04208000	2017-11-01	0.042	<	0.042
76-57-3	67443	04208000	2017-11-01	0.0117	E	0.088
486-56-6	67444	04208000	2017-11-01	0.0196		0.0064
67035-22-7	67445	04208000	2017-11-01	0.03	<	0.03
611-59-6	67446	04208000	2017-11-01	0.0652	E	0.088
58-73-1	67447	04208000	2017-11-01	0.0123	E	0.019
116539-59-4	67448	04208000	2017-11-01	0.037	<	0.037
114-07-8	67449	04208000	2017-11-01	0.08	<	0.08
54910-89-3	67450	04208000	2017-11-01	0.027	<	0.027
83891-03-6	67451	04208000	2017-11-01	0.08	<	0.08
66357-35-5	67452	04208000	2017-11-01	0.0159	E	0.192
723-46-6	67454	04208000	2017-11-01	0.436		0.026
148-79-8	67455	04208000	2017-11-01	0.011	<	0.011
738-70-5	67456	04208000	2017-11-01	0.0542		0.019
81-81-2	67457	04208000	2017-11-01	0.006	<	0.006
57-27-2	67458	04208000	2017-11-01	0.08	<	0.08
50-23-7	67459	04208000	2017-11-01	0.147	<	0.147
90-82-4 + 299-42-3	67460	04208000	2017-11-01	0.0349		0.011
300-62-9	67461	04208000	2017-11-01	0.0081	<	0.0081
137-58-6	67462	04208000	2017-11-01	0.115		0.038
57-53-4	67464	04208000	2017-11-01	0.018	E	0.086
57-41-0	67466	04208000	2017-11-01	0.188	<	0.188
53-03-2	67467	04208000	2017-11-01	0.168	<	0.168
125-71-3	67468	04208000	2017-11-01	0.0117		0.0082
604-75-1	67469	04208000	2017-11-01	0.226	<	0.226
846-49-1	67470	04208000	2017-11-01	0.202	<	0.202
846-50-4	67471	04208000	2017-11-01	0.02	<	0.018
52-53-9	67472	04208000	2017-11-01	0.14	<	0.14
[truncated: 22,104 more rows]

## Sheet: Table SI-7 ToxCast Assays
Table SI-7. ToxCast assays used in computation of exposure-activity ratios from chemical analysis of surface water samples for pharmaceutical and personal care compounds in Great Lakes tributaries, October 2017-September 2018.
ToxCast Assay	Assay Source
ACEA_AR_agonist_80hr	ACEA Biosciences
ACEA_AR_agonist_AUC_viability	ACEA Biosciences
ACEA_AR_antagonist_80hr	ACEA Biosciences
ACEA_AR_antagonist_AUC_viability	ACEA Biosciences
ACEA_ER_80hr	ACEA Biosciences
ACEA_ER_AUC_viability	ACEA Biosciences
APR_Hepat_Apoptosis_1hr_dn	Apredica
APR_Hepat_Apoptosis_24hr_up	Apredica
APR_Hepat_Apoptosis_48hr_up	Apredica
APR_Hepat_CellLoss_1hr_dn	Apredica
APR_Hepat_CellLoss_24hr_dn	Apredica
APR_Hepat_CellLoss_48hr_dn	Apredica
APR_Hepat_DNADamage_1hr_dn	Apredica
APR_Hepat_DNADamage_24hr_up	Apredica
APR_Hepat_DNADamage_48hr_up	Apredica
APR_Hepat_DNATexture_1hr_dn	Apredica
APR_Hepat_DNATexture_24hr_up	Apredica
APR_Hepat_DNATexture_48hr_up	Apredica
APR_Hepat_MitoFxnI_1hr_dn	Apredica
APR_Hepat_MitoFxnI_24hr_dn	Apredica
APR_Hepat_MitoFxnI_48hr_dn	Apredica
APR_Hepat_NuclearSize_24hr_dn	Apredica
APR_Hepat_NuclearSize_48hr_dn	Apredica
APR_Hepat_Steatosis_24hr_up	Apredica
APR_Hepat_Steatosis_48hr_up	Apredica
APR_HepG2_CellCycleArrest_1h_dn	Apredica
APR_HepG2_CellCycleArrest_24h_dn	Apredica
APR_HepG2_CellCycleArrest_24h_up	Apredica
APR_HepG2_CellCycleArrest_72h_dn	Apredica
APR_HepG2_CellLoss_1h_dn	Apredica
APR_HepG2_CellLoss_24h_dn	Apredica
APR_HepG2_CellLoss_72h_dn	Apredica
APR_HepG2_MicrotubuleCSK_24h_dn	Apredica
APR_HepG2_MicrotubuleCSK_24h_up	Apredica
APR_HepG2_MicrotubuleCSK_72h_dn	Apredica
APR_HepG2_MicrotubuleCSK_72h_up	Apredica
APR_HepG2_MitoMass_1h_dn	Apredica
APR_HepG2_MitoMass_24h_dn	Apredica
APR_HepG2_MitoMass_72h_dn	Apredica
APR_HepG2_MitoMembPot_1h_dn	Apredica
APR_HepG2_MitoMembPot_24h_dn	Apredica
APR_HepG2_MitoMembPot_72h_dn	Apredica
APR_HepG2_MitoticArrest_24h_up	Apredica
APR_HepG2_MitoticArrest_72h_up	Apredica
APR_HepG2_NuclearSize_1h_dn	Apredica
APR_HepG2_NuclearSize_24h_dn	Apredica
APR_HepG2_NuclearSize_72h_dn	Apredica
APR_HepG2_OxidativeStress_1h_up	Apredica
APR_HepG2_OxidativeStress_24h_up	Apredica
APR_HepG2_OxidativeStress_72h_up	Apredica
APR_HepG2_p53Act_24h_up	Apredica
APR_HepG2_p53Act_72h_up	Apredica
APR_HepG2_StressKinase_1h_up	Apredica
APR_HepG2_StressKinase_24h_dn	Apredica
APR_HepG2_StressKinase_24h_up	Apredica
APR_HepG2_StressKinase_72h_dn	Apredica
APR_HepG2_StressKinase_72h_up	Apredica
ATG_Ahr_CIS_up	Attagene
ATG_AP_1_CIS_up	Attagene
ATG_AR_TRANS_up	Attagene
ATG_BRE_CIS_up	Attagene
ATG_C_EBP_CIS_up	Attagene
ATG_CRE_CIS_up	Attagene
ATG_DR5_CIS_up	Attagene
ATG_E_Box_CIS_up	Attagene
ATG_EGR_CIS_up	Attagene
ATG_ERa_TRANS_up	Attagene
ATG_ERE_CIS_up	Attagene
ATG_FXR_TRANS_up	Attagene
ATG_GR_TRANS_up	Attagene
ATG_HIF1a_CIS_up	Attagene
ATG_IR1_CIS_up	Attagene
ATG_LXRa_TRANS_up	Attagene
ATG_LXRb_TRANS_up	Attagene
ATG_MRE_CIS_up	Attagene
ATG_NF_kB_CIS_up	Attagene
ATG_NRF2_ARE_CIS_up	Attagene
ATG_NURR1_TRANS_up	Attagene
ATG_Oct_MLP_CIS_up	Attagene
ATG_Pax6_CIS_up	Attagene
ATG_PBREM_CIS_up	Attagene
ATG_PPARa_TRANS_up	Attagene
ATG_PPARd_TRANS_up	Attagene
ATG_PPARg_TRANS_up	Attagene
ATG_PPRE_CIS_up	Attagene
ATG_PXR_TRANS_up	Attagene
ATG_PXRE_CIS_up	Attagene
ATG_RARa_TRANS_up	Attagene
ATG_RORE_CIS_up	Attagene
ATG_RXRb_TRANS_up	Attagene
ATG_Sox_CIS_up	Attagene
ATG_SREBP_CIS_up	Attagene
ATG_THRa1_TRANS_up	Attagene
ATG_VDRE_CIS_up	Attagene
ATG_Xbp1_CIS_up	Attagene
CEETOX_H295R_11DCORT_dn	Ceetox/OpAns
CEETOX_H295R_ANDR_dn	Ceetox/OpAns
CEETOX_H295R_CORTISOL_dn	Ceetox/OpAns
CEETOX_H295R_DOC_dn	Ceetox/OpAns
CEETOX_H295R_DOC_up	Ceetox/OpAns
CEETOX_H295R_ESTRADIOL_dn	Ceetox/OpAns
CEETOX_H295R_ESTRONE_dn	Ceetox/OpAns
CEETOX_H295R_ESTRONE_up	Ceetox/OpAns
CEETOX_H295R_MTT_cell_viability_dn	Ceetox/OpAns
CEETOX_H295R_OHPREG_dn	Ceetox/OpAns
CEETOX_H295R_OHPREG_up	Ceetox/OpAns
CEETOX_H295R_OHPROG_dn	Ceetox/OpAns
CEETOX_H295R_OHPROG_up	Ceetox/OpAns
CEETOX_H295R_PROG_dn	Ceetox/OpAns
CEETOX_H295R_TESTO_dn	Ceetox/OpAns
CLD_CYP1A1_24hr	CellzDirect
CLD_CYP1A1_48hr	CellzDirect
CLD_CYP1A1_6hr	CellzDirect
CLD_CYP1A2_24hr	CellzDirect
CLD_CYP1A2_48hr	CellzDirect
CLD_CYP1A2_6hr	CellzDirect
CLD_CYP2B6_24hr	CellzDirect
CLD_CYP2B6_48hr	CellzDirect
CLD_CYP2B6_6hr	CellzDirect
CLD_CYP3A4_24hr	CellzDirect
CLD_CYP3A4_48hr	CellzDirect
CLD_CYP3A4_6hr	CellzDirect
CLD_SULT2A_48hr	CellzDirect
CLD_UGT1A1_48hr	CellzDirect
NCCT_HEK293T_CellTiterGLO	NCCT Simmons Lab
NCCT_QuantiLum_inhib_2_dn	NCCT Simmons Lab
NCCT_QuantiLum_inhib_dn	NCCT Simmons Lab
NCCT_TPO_AUR_dn	NCCT Simmons Lab
NHEERL_MED_hDIO1_dn	NHEERL Mid-Continent Ecology Division
NHEERL_ZF_144hpf_TERATOSCORE_up	NHEERL Padilla Lab
NIS_HEK293T_CTG_Cytotoxicity	NHEERL Stoker and Laws Laboratories
NIS_RAIU_inhibition	NHEERL Stoker and Laws Laboratories
NVS_ADME_hCYP1A1	Novascreen
NVS_ADME_hCYP1A2	Novascreen
NVS_ADME_hCYP1B1	Novascreen
NVS_ADME_hCYP2A6	Novascreen
NVS_ADME_hCYP2B6	Novascreen
NVS_ADME_hCYP2C18	Novascreen
NVS_ADME_hCYP2C19	Novascreen
NVS_ADME_hCYP2C8	Novascreen
NVS_ADME_hCYP2C9	Novascreen
NVS_ADME_hCYP2D6	Novascreen
NVS_ADME_hCYP2J2	Novascreen
NVS_ADME_hCYP3A4	Novascreen
NVS_ADME_hCYP4F12	Novascreen
NVS_ADME_rCYP2A1	Novascreen
NVS_ADME_rCYP2A2	Novascreen
NVS_ADME_rCYP2C11	Novascreen
NVS_ADME_rCYP2C12	Novascreen
NVS_ADME_rCYP2C13	Novascreen
NVS_ADME_rCYP2C6	Novascreen
NVS_ADME_rCYP2D1	Novascreen
NVS_ADME_rCYP2D2	Novascreen
NVS_ADME_rCYP3A1	Novascreen
NVS_ADME_rCYP3A2	Novascreen
NVS_ENZ_hAurA	Novascreen
NVS_ENZ_hBACE	Novascreen
NVS_ENZ_hCK1D	Novascreen
NVS_ENZ_hCK2a2b2	Novascreen
NVS_ENZ_hJak2	Novascreen
NVS_ENZ_hMMP7	Novascreen
NVS_ENZ_hPDE10	Novascreen
NVS_ENZ_hPDE4A1	Novascreen
NVS_ENZ_hPDE5	Novascreen
NVS_ENZ_hPI3Ka	Novascreen
NVS_ENZ_hPPP2CA	Novascreen
NVS_ENZ_hPTPN13	Novascreen
NVS_ENZ_hSIRT2	Novascreen
NVS_ENZ_hSIRT3	Novascreen
NVS_ENZ_hSRC	Novascreen
NVS_ENZ_hTrkA	Novascreen
NVS_ENZ_oCOX1	Novascreen
NVS_ENZ_oCOX2	Novascreen
NVS_ENZ_rabI2C	Novascreen
NVS_ENZ_rMAOAC	Novascreen
NVS_ENZ_rMAOAP	Novascreen
NVS_ENZ_rMAOBC	Novascreen
NVS_ENZ_rMAOBP	Novascreen
NVS_GPCR_bAdoR_NonSelective	Novascreen
NVS_GPCR_g5HT4	Novascreen
NVS_GPCR_gH2	Novascreen
NVS_GPCR_gLTB4	Novascreen
NVS_GPCR_h5HT6	Novascreen
NVS_GPCR_hAdoRA1	Novascreen
NVS_GPCR_hAdoRA2a	Novascreen
NVS_GPCR_hAdra2C	Novascreen
NVS_GPCR_hAdrb1	Novascreen
NVS_GPCR_hDRD1	Novascreen
NVS_GPCR_hDRD2s	Novascreen
NVS_GPCR_hM2	Novascreen
NVS_GPCR_hM4	Novascreen
NVS_GPCR_hM5	Novascreen
NVS_GPCR_hNK2	Novascreen
NVS_GPCR_hOpiate_D1	Novascreen
NVS_GPCR_hOpiate_mu	Novascreen
NVS_GPCR_hTXA2	Novascreen
NVS_GPCR_mCKKBCentral	Novascreen
NVS_GPCR_p5HT2C	Novascreen
NVS_GPCR_rAdra2_NonSelective	Novascreen
NVS_GPCR_rH3	Novascreen
NVS_GPCR_rOpiate_NonSelective	Novascreen
NVS_GPCR_rOpiate_NonSelectiveNa	Novascreen
NVS_GPCR_rOXT	Novascreen
NVS_GPCR_rSST	Novascreen
NVS_IC_rCaBTZCHL	Novascreen
NVS_IC_rNaCh_site2	Novascreen
NVS_LGIC_bGABARa1	Novascreen
NVS_LGIC_hNNR_NBungSens	Novascreen
NVS_LGIC_rGABAR_NonSelective	Novascreen
NVS_LGIC_rGluNMDA_Agonist	Novascreen
NVS_LGIC_rNNR_BungSens	Novascreen
NVS_MP_hPBR	Novascreen
NVS_MP_rPBR	Novascreen
NVS_NR_bER	Novascreen
NVS_NR_bPR	Novascreen
NVS_NR_cAR	Novascreen
NVS_NR_hAR	Novascreen
NVS_NR_hCAR_Antagonist	Novascreen
NVS_NR_hER	Novascreen
NVS_NR_hFXR_Agonist	Novascreen
NVS_NR_hFXR_Antagonist	Novascreen
NVS_NR_hGR	Novascreen
NVS_NR_hPPARa	Novascreen
NVS_NR_hPPARg	Novascreen
NVS_NR_hPR	Novascreen
NVS_NR_hPXR	Novascreen
NVS_NR_rAR	Novascreen
NVS_NR_rMR	Novascreen
NVS_OR_gSIGMA_NonSelective	Novascreen
NVS_TR_gDAT	Novascreen
NVS_TR_hAdoT	Novascreen
NVS_TR_hDAT	Novascreen
NVS_TR_hNET	Novascreen
NVS_TR_hSERT	Novascreen
NVS_TR_rAdoT	Novascreen
NVS_TR_rNET	Novascreen
NVS_TR_rVMAT2	Novascreen
OT_AR_ARELUC_AG_1440	Odyssey Thera
OT_AR_ARSRC1_0480	Odyssey Thera
OT_AR_ARSRC1_0960	Odyssey Thera
OT_ER_ERaERa_0480	Odyssey Thera
OT_ER_ERaERa_1440	Odyssey Thera
OT_ER_ERaERb_0480	Odyssey Thera
OT_ER_ERaERb_1440	Odyssey Thera
OT_ER_ERbERb_0480	Odyssey Thera
OT_ER_ERbERb_1440	Odyssey Thera
OT_ERa_EREGFP_0120	Odyssey Thera
OT_ERa_EREGFP_0480	Odyssey Thera
OT_FXR_FXRSRC1_0480	Odyssey Thera
OT_FXR_FXRSRC1_1440	Odyssey Thera
OT_NURR1_NURR1RXRa_0480	Odyssey Thera
OT_NURR1_NURR1RXRa_1440	Odyssey Thera
OT_PPARg_PPARgSRC1_0480	Odyssey Thera
Tanguay_ZF_120hpf_AXIS_up	Tanguay Lab
Tanguay_ZF_120hpf_CFIN_up	Tanguay Lab
Tanguay_ZF_120hpf_JAW_up	Tanguay Lab
Tanguay_ZF_120hpf_MORT_up	Tanguay Lab
Tanguay_ZF_120hpf_OTIC_up	Tanguay Lab
Tanguay_ZF_120hpf_PE_up	Tanguay Lab
Tanguay_ZF_120hpf_PIG_up	Tanguay Lab
Tanguay_ZF_120hpf_SNOU_up	Tanguay Lab
Tanguay_ZF_120hpf_SOMI_up	Tanguay Lab
Tanguay_ZF_120hpf_TR_up	Tanguay Lab
Tanguay_ZF_120hpf_TRUN_up	Tanguay Lab
Tanguay_ZF_120hpf_YSE_up	Tanguay Lab
TOX21_AhR_LUC_Agonist	Tox21/NCGC
TOX21_AhR_LUC_Agonist_viability	Tox21/NCGC
TOX21_AP1_BLA_Agonist_ratio	Tox21/NCGC
TOX21_AP1_BLA_Agonist_viability	Tox21/NCGC
TOX21_AR_BLA_Agonist_ratio	Tox21/NCGC
TOX21_AR_BLA_Antagonist_ratio	Tox21/NCGC
TOX21_AR_BLA_Antagonist_viability	Tox21/NCGC
TOX21_AR_LUC_MDAKB2_Agonist	Tox21/NCGC
TOX21_AR_LUC_MDAKB2_Agonist_3uM_Nilutamide	Tox21/NCGC
TOX21_AR_LUC_MDAKB2_Agonist_3uM_Nilutamide_viability	Tox21/NCGC
TOX21_AR_LUC_MDAKB2_Antagonist_0.5nM_R1881	Tox21/NCGC
TOX21_AR_LUC_MDAKB2_Antagonist_0.5nM_R1881_viability	Tox21/NCGC
TOX21_AR_LUC_MDAKB2_Antagonist_10nM_R1881	Tox21/NCGC
TOX21_AR_LUC_MDAKB2_Antagonist_10nM_R1881_viability	Tox21/NCGC
TOX21_ARE_BLA_agonist_ratio	Tox21/NCGC
TOX21_ARE_BLA_agonist_viability	Tox21/NCGC
TOX21_Aromatase_Inhibition	Tox21/NCGC
TOX21_Aromatase_Inhibition_viability	Tox21/NCGC
TOX21_CAR_Agonist	Tox21/NCGC
TOX21_CAR_Agonist_viabillity	Tox21/NCGC
TOX21_CAR_Antagonist	Tox21/NCGC
TOX21_CAR_Antagonist_viability	Tox21/NCGC
TOX21_ELG1_LUC_Agonist	Tox21/NCGC
TOX21_ELG1_LUC_Agonist_viability	Tox21/NCGC
TOX21_ERa_BLA_Agonist_ratio	Tox21/NCGC
TOX21_ERa_BLA_Antagonist_ratio	Tox21/NCGC
TOX21_ERa_BLA_Antagonist_viability	Tox21/NCGC
TOX21_ERa_LUC_VM7_Agonist	Tox21/NCGC
TOX21_ERa_LUC_VM7_Agonist_10nM_ICI182780	Tox21/NCGC
TOX21_ERa_LUC_VM7_Agonist_10nM_ICI182780_viability	Tox21/NCGC
TOX21_ERa_LUC_VM7_Antagonist_0.1nM_E2	Tox21/NCGC
TOX21_ERa_LUC_VM7_Antagonist_0.1nM_E2_viability	Tox21/NCGC
TOX21_ERa_LUC_VM7_Antagonist_0.5nM_E2	Tox21/NCGC
TOX21_ERa_LUC_VM7_Antagonist_0.5nM_E2_viability	Tox21/NCGC
TOX21_ERb_BLA_Agonist_ratio	Tox21/NCGC
TOX21_ERb_BLA_Agonist_viability	Tox21/NCGC
TOX21_ERb_BLA_Antagonist_ratio	Tox21/NCGC
TOX21_ERb_BLA_Antagonist_viability	Tox21/NCGC
TOX21_ERR_Agonist	Tox21/NCGC
TOX21_ERR_Antagonist	Tox21/NCGC
TOX21_ERR_viability	Tox21/NCGC
TOX21_ESRE_BLA_ratio	Tox21/NCGC
TOX21_ESRE_BLA_viability	Tox21/NCGC
TOX21_FXR_BLA_agonist_ratio	Tox21/NCGC
TOX21_FXR_BLA_agonist_viability	Tox21/NCGC
TOX21_FXR_BLA_antagonist_ratio	Tox21/NCGC
TOX21_FXR_BLA_antagonist_viability	Tox21/NCGC
TOX21_GR_BLA_Agonist_ratio	Tox21/NCGC
TOX21_GR_BLA_Antagonist_ratio	Tox21/NCGC
TOX21_GR_BLA_Antagonist_viability	Tox21/NCGC
TOX21_H2AX_HTRF_CHO_Agonist_ratio	Tox21/NCGC
TOX21_H2AX_HTRF_CHO_viability	Tox21/NCGC
TOX21_HDAC_Inhibition	Tox21/NCGC
TOX21_HRE_BLA_Agonist_ratio	Tox21/NCGC
TOX21_HRE_BLA_Agonist_viability	Tox21/NCGC
TOX21_HSE_BLA_agonist_ratio	Tox21/NCGC
TOX21_HSE_BLA_agonist_viability	Tox21/NCGC
TOX21_MMP_ratio_down	Tox21/NCGC
TOX21_MMP_ratio_up	Tox21/NCGC
TOX21_MMP_viability	Tox21/NCGC
TOX21_NFkB_BLA_agonist_ratio	Tox21/NCGC
TOX21_NFkB_BLA_agonist_viability	Tox21/NCGC
TOX21_p53_BLA_p1_ratio	Tox21/NCGC
TOX21_p53_BLA_p1_viability	Tox21/NCGC
TOX21_p53_BLA_p2_ratio	Tox21/NCGC
TOX21_p53_BLA_p3_viability	Tox21/NCGC
TOX21_p53_BLA_p4_ratio	Tox21/NCGC
TOX21_p53_BLA_p4_viability	Tox21/NCGC
TOX21_p53_BLA_p5_ratio	Tox21/NCGC
TOX21_p53_BLA_p5_viability	Tox21/NCGC
TOX21_PGC_ERR_Agonist	Tox21/NCGC
TOX21_PGC_ERR_Antagonist	Tox21/NCGC
TOX21_PGC_ERR_viability	Tox21/NCGC
TOX21_PPARd_BLA_agonist_ratio	Tox21/NCGC
TOX21_PPARd_BLA_Agonist_viability	Tox21/NCGC
TOX21_PPARd_BLA_antagonist_ratio	Tox21/NCGC
TOX21_PPARd_BLA_antagonist_viability	Tox21/NCGC
TOX21_PPARg_BLA_Agonist_ratio	Tox21/NCGC
TOX21_PPARg_BLA_antagonist_ratio	Tox21/NCGC
TOX21_PPARg_BLA_antagonist_viability	Tox21/NCGC
TOX21_PR_BLA_Agonist_ratio	Tox21/NCGC
TOX21_PR_BLA_Agonist_viability	Tox21/NCGC
TOX21_PR_BLA_Antagonist_ratio	Tox21/NCGC
TOX21_PR_BLA_Antagonist_viability	Tox21/NCGC
TOX21_RAR_LUC_Agonist	Tox21/NCGC
TOX21_RAR_LUC_Agonist_viability	Tox21/NCGC
TOX21_RAR_LUC_Antagonist	Tox21/NCGC
TOX21_RAR_LUC_Antagonist_viability	Tox21/NCGC
TOX21_RORg_LUC_CHO_Antagonist	Tox21/NCGC
TOX21_RORg_LUC_CHO_Antagonist_viability	Tox21/NCGC
TOX21_RT_HEK293_FLO_00hr_viability	Tox21/NCGC
TOX21_RT_HEK293_FLO_08hr_viability	Tox21/NCGC
TOX21_RT_HEK293_FLO_16hr_viability	Tox21/NCGC
TOX21_RT_HEK293_FLO_24hr_viability	Tox21/NCGC
TOX21_RT_HEK293_FLO_32hr_viability	Tox21/NCGC
TOX21_RT_HEK293_FLO_40hr_viability	Tox21/NCGC
TOX21_RT_HEK293_GLO_00hr_viability	Tox21/NCGC
TOX21_RT_HEK293_GLO_08hr_viability	Tox21/NCGC
TOX21_RT_HEK293_GLO_16hr_viability	Tox21/NCGC
TOX21_RT_HEK293_GLO_24hr_viability	Tox21/NCGC
TOX21_RT_HEK293_GLO_32hr_viability	Tox21/NCGC
TOX21_RT_HEK293_GLO_40hr_viability	Tox21/NCGC
TOX21_RT_HEPG2_FLO_00hr_ctrl_viability	Tox21/NCGC
TOX21_RT_HEPG2_FLO_08hr_viability	Tox21/NCGC
TOX21_RT_HEPG2_FLO_16hr_ctrl_viability	Tox21/NCGC
TOX21_RT_HEPG2_FLO_24hr_viability	Tox21/NCGC
TOX21_RT_HEPG2_FLO_32hr_ctrl_viability	Tox21/NCGC
TOX21_RT_HEPG2_FLO_40hr_ctrl_viability	Tox21/NCGC
TOX21_RT_HEPG2_GLO_00hr_ctrl_viability	Tox21/NCGC
TOX21_RT_HEPG2_GLO_08hr_ctrl_viability	Tox21/NCGC
TOX21_RT_HEPG2_GLO_16hr_ctrl_viability	Tox21/NCGC
TOX21_RT_HEPG2_GLO_24hr_ctrl_viability	Tox21/NCGC
TOX21_RT_HEPG2_GLO_32hr_ctrl_viability	Tox21/NCGC
TOX21_RT_HEPG2_GLO_40hr_viability	Tox21/NCGC
TOX21_RXR_BLA_Agonist_ratio	Tox21/NCGC
TOX21_RXR_BLA_Agonist_viability	Tox21/NCGC
TOX21_SSH_3T3_GLI3_Agonist_viability	Tox21/NCGC
TOX21_SSH_3T3_GLI3_Antagonist	Tox21/NCGC
TOX21_SSH_3T3_GLI3_Antagonist_viability	Tox21/NCGC
TOX21_TR_LUC_GH3_Agonist	Tox21/NCGC
TOX21_TR_LUC_GH3_Antagonist	Tox21/NCGC
TOX21_TR_LUC_GH3_Antagonist_viability	Tox21/NCGC
TOX21_TSHR_Agonist_ratio	Tox21/NCGC
TOX21_TSHR_Antagonist_ratio	Tox21/NCGC
TOX21_TSHR_wt_ratio	Tox21/NCGC
TOX21_VDR_BLA_agonist_ratio	Tox21/NCGC
TOX21_VDR_BLA_Agonist_viability	Tox21/NCGC
TOX21_VDR_BLA_antagonist_ratio	Tox21/NCGC
TOX21_VDR_BLA_antagonist_viability	Tox21/NCGC

## Sheet: Table SI-8 ToxCast Exclusions
Table SI-8. List of ToxCast-assay and chemical combinations that were excluded from the computation of exposure-activity ratios for pharmaceutical analysis in water from Great Lakes tributaries, October 2017-September 2018. [CAS = Chemical Abstract Services number]
CAS	Chemical	Assay
95-14-7	1,2,3-Benzotriazole	ATG_Ahr_CIS_dn
95-14-7	1,2,3-Benzotriazole	TOX21_RT_HEK293_FLO_32hr_viability
95-14-7	1,2,3-Benzotriazole	TOX21_RT_HEK293_FLO_08hr_viability
136-85-6	5-Methyl-1H-benzotriazole	ATG_Ahr_CIS_dn
136-85-6	5-Methyl-1H-benzotriazole	TOX21_RT_HEK293_FLO_24hr_viability
18559-94-9	Albuterol	TOX21_p53_BLA_p5_ratio
18559-94-9	Albuterol	TOX21_p53_BLA_p2_viability
134523-00-5	Atorvastatin	ATG_PXRE_CIS_dn
134523-00-5	Atorvastatin	ATG_PXR_TRANS_dn
134523-00-5	Atorvastatin	ATG_HIF1a_CIS_dn
134523-00-5	Atorvastatin	ATG_Pax6_CIS_dn
80-05-7	Bisphenol A	CLD_CYP1A1_6hr
80-05-7	Bisphenol A	CLD_CYP1A2_6hr
58-08-2	Caffeine	TOX21_RT_HEK293_FLO_24hr_viability
58-08-2	Caffeine	TOX21_RT_HEK293_FLO_32hr_viability
58-08-2	Caffeine	ATG_ERa_TRANS_dn
58-08-2	Caffeine	ATG_RXRb_TRANS_dn
298-46-4	Carbamazepine	ACEA_AR_agonist_80hr
78-44-4	Carisoprodol	TOX21_RT_HEK293_FLO_16hr_viability
486-56-6	Cotinine	TOX21_p53_BLA_p3_viability
486-56-6	Cotinine	TOX21_RT_HEPG2_GLO_24hr_ctrl_viability
41340-25-4	Etodolac	TOX21_ARE_BLA_agonist_ratio
76824-35-6	Famotidine	TOX21_RT_HEPG2_FLO_32hr_ctrl_viability
76824-35-6	Famotidine	TOX21_RT_HEPG2_FLO_24hr_viability
76824-35-6	Famotidine	TOX21_RT_HEPG2_FLO_40hr_ctrl_viability
76824-35-6	Famotidine	TOX21_RT_HEPG2_FLO_16hr_ctrl_viability
120068-37-3	Fipronil	Tanguay_ZF_120hpf_YSE_up
25812-30-0	Gemfibrozil	ATG_PXRE_CIS_dn
25812-30-0	Gemfibrozil	TOX21_ERR_Antagonist
25812-30-0	Gemfibrozil	ATG_PPARa_TRANS_dn
58-93-5	Hydrochlorothiazide	ATG_IR1_CIS_dn
53-86-1	Indomethacin	TOX21_RT_HEK293_FLO_24hr_viability
53-86-1	Indomethacin	TOX21_RT_HEK293_FLO_32hr_viability
53-86-1	Indomethacin	APR_HepG2_CellCycleArrest_72h_up
60166-93-0	Iopamidol	TOX21_RT_HEPG2_FLO_00hr_ctrl_viability
138402-11-6	Irbesartan	TOX21_RT_HEK293_FLO_16hr_viability
138402-11-6	Irbesartan	TOX21_RT_HEK293_FLO_24hr_viability
84057-84-1	Lamotrigine	TOX21_RT_HEPG2_FLO_08hr_viability
84057-84-1	Lamotrigine	TOX21_RT_HEPG2_FLO_00hr_ctrl_viability
84057-84-1	Lamotrigine	TOX21_RT_HEPG2_FLO_16hr_ctrl_viability
84057-84-1	Lamotrigine	TOX21_RT_HEPG2_FLO_24hr_viability
137-58-6	Lidocaine	TOX21_RT_HEPG2_FLO_00hr_ctrl_viability
137-58-6	Lidocaine	TOX21_RT_HEPG2_FLO_08hr_viability
137-58-6	Lidocaine	TOX21_RT_HEPG2_FLO_16hr_ctrl_viability
137-58-6	Lidocaine	TOX21_RT_HEPG2_FLO_24hr_viability
137-58-6	Lidocaine	TOX21_RT_HEPG2_FLO_32hr_ctrl_viability
137-58-6	Lidocaine	TOX21_RT_HEK293_GLO_24hr_viability
137-58-6	Lidocaine	TOX21_RT_HEK293_GLO_32hr_viability
137-58-6	Lidocaine	TOX21_RT_HEK293_GLO_40hr_viability
137-58-6	Lidocaine	TOX21_RT_HEK293_GLO_16hr_viability
137-58-6	Lidocaine	TOX21_RT_HEK293_GLO_08hr_viability
79794-75-5	Loratadine	TOX21_RT_HEPG2_FLO_08hr_viability
79794-75-5	Loratadine	ATG_PXRE_CIS_dn
79794-75-5	Loratadine	ATG_PXR_TRANS_dn
114798-26-4	Losartan	TOX21_RT_HEPG2_FLO_00hr_ctrl_viability
114798-26-4	Losartan	TOX21_MMP_ratio_up
93-65-2	Mecoprop	TOX21_RT_HEPG2_FLO_16hr_ctrl_viability
93-65-2	Mecoprop	ATG_Ahr_CIS_dn
71125-38-7	Meloxicam	TOX21_MMP_ratio_up
532-03-6	Methocarbamol	TOX21_RT_HEK293_FLO_00hr_viability
51384-51-1	Metoprolol	CEETOX_H295R_11DCORT_up
51384-51-1	Metoprolol	CEETOX_H295R_OHPROG_up
54-11-5	Nicotine	ATG_ERa_TRANS_dn
51-03-6	Piperonyl butoxide	Tanguay_ZF_120hpf_ActivityScore
36322-90-4	Piroxicam	TOX21_MMP_ratio_up
36322-90-4	Piroxicam	TOX21_AhR_LUC_Agonist
66357-35-5	Ranitidine	TOX21_RT_HEK293_FLO_24hr_viability
66357-35-5	Ranitidine	TOX21_RT_HEK293_FLO_32hr_viability
66357-35-5	Ranitidine	TOX21_RT_HEK293_FLO_16hr_viability
66357-35-5	Ranitidine	TOX21_RT_HEK293_FLO_00hr_viability
69-72-7	Salicylic acid	TOX21_RT_HEK293_FLO_16hr_viability
69-72-7	Salicylic acid	ATG_AR_TRANS_dn
69-72-7	Salicylic acid	ATG_AR_TRANS_up
846-50-4	Temazepam	TOX21_ERa_BLA_Antagonist_ratio
29385-43-1	Tolyltriazole	TOX21_RT_HEK293_FLO_24hr_viability
29385-43-1	Tolyltriazole	TOX21_RT_HEK293_FLO_16hr_viability
29385-43-1	Tolyltriazole	TOX21_RT_HEK293_FLO_08hr_viability
29385-43-1	Tolyltriazole	OT_AR_ARELUC_AG_1440
29385-43-1	Tolyltriazole	TOX21_VDR_BLA_Agonist_viability
97240-79-4	Topiramate	TOX21_RT_HEPG2_FLO_40hr_ctrl_viability
97240-79-4	Topiramate	TOX21_RT_HEPG2_FLO_32hr_ctrl_viability
97240-79-4	Topiramate	ATG_PXRE_CIS_dn
738-70-5	Trimethoprim	TOX21_RT_HEK293_GLO_16hr_viability
738-70-5	Trimethoprim	TOX21_RXR_BLA_Agonist_ratio
738-70-5	Trimethoprim	TOX21_DT40
81-81-2	Warfarin	TOX21_MMP_ratio_up
81-81-2	Warfarin	ATG_NRF2_ARE_CIS_dn
81-81-2	Warfarin	ATG_PPRE_CIS_dn
		Tanguay_ZF_120hpf_ActivityScore
		TOX21_p53_BLA_p3_ratio
		TOX21_p53_BLA_p2_viability
		CEETOX_H295R_11DCORT_noMTC_dn
		CEETOX_H295R_11DCORT_noMTC_up
		CEETOX_H295R_OHPREG_noMTC_dn
		CEETOX_H295R_OHPREG_noMTC_up
		CEETOX_H295R_OHPROG_noMTC_dn
		CEETOX_H295R_OHPROG_noMTC_up
		CEETOX_H295R_ANDR_noMTC_dn
		CEETOX_H295R_ANDR_noMTC_up
		CEETOX_H295R_CORTIC_noMTC_dn
		CEETOX_H295R_CORTIC_noMTC_up
		CEETOX_H295R_CORTISOL_noMTC_dn
		CEETOX_H295R_CORTISOL_noMTC_up
		CEETOX_H295R_DOC_noMTC_dn
		CEETOX_H295R_DOC_noMTC_up
		CEETOX_H295R_ESTRADIOL_noMTC_dn
		CEETOX_H295R_ESTRADIOL_noMTC_up
		CEETOX_H295R_ESTRONE_noMTC_dn
		CEETOX_H295R_ESTRONE_noMTC_up
		CEETOX_H295R_PROG_noMTC_dn
		CEETOX_H295R_PROG_noMTC_up
		CEETOX_H295R_TESTO_noMTC_dn
		CEETOX_H295R_TESTO_noMTC_up
		STM_H9_C13Cystine_area_up
		STM_H9_C13Cystine_area_dn
		STM_H9_C13Ornithine_area_up
		STM_H9_C13Ornithine_area_dn
		STM_H9_Cystine_area_up
		STM_H9_Cystine_area_dn
		STM_H9_CystineISnorm_up
		STM_H9_CystineISnorm_dn
		STM_H9_CystineISnorm_perc_up
		STM_H9_CystineISnorm_perc_dn
		STM_H9_Ornithine_area_up
		STM_H9_Ornithine_area_dn
		STM_H9_OrnithineISnorm_up
		STM_H9_OrnithineISnorm_dn
		STM_H9_OrnithineISnorm_perc_up
		STM_H9_OrnithineISnorm_perc_dn
		STM_H9_OrnCyssISnorm_prediction_up
		STM_H9_OrnCyssISnorm_prediction_dn
		TOX21_DT40
		TOX21_DT40_100
		TOX21_DT40_657

## Sheet: Table SI-9 ECOTOX data
Table SI-9. Data gathered from the aquatic ECOTOX knowledgebase for chemicals detected in Great Lakes tributary sampling sites, October 2017-September 2018. Data has been filtered and empty columns have been removed. Data included within this table was utilized in this study for screening-level benchmark development. Data field definitions and terms can be found on the ECOTOX website (https://cfp…
CAS	Chemical	Test Number	Result Number	Chemical Name	Chemical Grade	Chemical Analysis	Test Method	Chemical Purity Mean Op	Chemical Purity Mean	Chemical Purity Min	Chemical Purity Max	Species Scientific Name	Species Common Name	Species Kingdom	Species Phylum	Species Sub Phylum	Species Superclass	Species Class	Species Order	Species Family	Species Genus	Species	Variety	Species Group	Organism Lifestage	Organism Age Mean Op	Organism Age Mean	Organism Age Min	Organism Age Max	Age Units	Organism Source	Organism Initial Weight Mean	Organism Initial Weight Min	Organism Initial Weight Max	Organism Initial Weight Units	Gender	Organism Comment	Exposure Type	Media Type	Test Location	Number of Doses	Conc 1 Type Author	Conc 1 Mean Op Author	Conc 1 Mean Author	Conc 1 Min Op Author	Conc Min 1 Author	Conc 1 Max Op Author	Conc 1 Max Author	Conc 1 Units Author
54910-89-3	Fluoxetine	2032245	2051065	N-Methyl-gamma-[4-(trifluoromethyl)phenoxy]benzenepropanamine	Not reported	Unmeasured values (some measured values reported in article)	Not reported		NR	NR	NR	Dreissena polymorpha	Zebra Mussel	Animalia	Mollusca			Bivalvia	Veneroida	Dreissenidae	Dreissena	polymorpha		Molluscs; U.S. Invasive Species	Not reported		NR	NR	NR	Not reported	Wild	0.3	NR	NR	g	Both	22 CM LENGTH, MOST IN SPAWNING STAGE- STAGE 3	Renewal	Fresh water	Lab	4	Active ingredient		20		NR		NR	ng/L
54910-89-3	Fluoxetine	2032245	2051067	N-Methyl-gamma-[4-(trifluoromethyl)phenoxy]benzenepropanamine	Not reported	Unmeasured values (some measured values reported in article)	Not reported		NR	NR	NR	Dreissena polymorpha	Zebra Mussel	Animalia	Mollusca			Bivalvia	Veneroida	Dreissenidae	Dreissena	polymorpha		Molluscs; U.S. Invasive Species	Not reported		NR	NR	NR	Not reported	Wild	0.3	NR	NR	g	Both	22 CM LENGTH, MOST IN SPAWNING STAGE- STAGE 3	Renewal	Fresh water	Lab	4	Active ingredient		20		NR		NR	ng/L
54910-89-3	Fluoxetine	2089725	2163719	N-Methyl-gamma-[4-(trifluoromethyl)phenoxy]benzenepropanamine	A.R. grade (Analytical Reagent grade)	Unmeasured	American Society for Testing and Materials		99	NR	NR	Daphnia magna	Water Flea	Animalia	Arthropoda	Crustacea		Branchiopoda	Diplostraca	Daphniidae	Daphnia	magna		Crustaceans; Standard Test Species	Neonate	<	24	NR	NR	Hour(s)	Laboratory	NR	NR	NR	NR	Not reported	NR	Renewal	Fresh water	Lab	3	Active ingredient		0.1		NR		NR	ug/L
54910-89-3	Fluoxetine	2032245	2051084	N-Methyl-gamma-[4-(trifluoromethyl)phenoxy]benzenepropanamine	Not reported	Measured	Not reported		NR	NR	NR	Dreissena polymorpha	Zebra Mussel	Animalia	Mollusca			Bivalvia	Veneroida	Dreissenidae	Dreissena	polymorpha		Molluscs; U.S. Invasive Species	Not reported		NR	NR	NR	Not reported	Wild	0.3	NR	NR	g	Both	22 CM LENGTH, MOST IN SPAWNING STAGE- STAGE 3	Renewal	Fresh water	Lab	4	Active ingredient		NR		110		180	AI ng/L
298-46-4	Carbamazepine	2032471	2051564	5H-Dibenz[b,f]azepine-5-carboxamide	Not reported	Measured	Not reported	>	98	NR	NR	Dreissena polymorpha	Zebra Mussel	Animalia	Mollusca			Bivalvia	Veneroida	Dreissenidae	Dreissena	polymorpha		Molluscs; U.S. Invasive Species	Not reported		NR	NR	NR	Not reported	Wild	NR	NR	NR	NR	Not reported	22 TO 25 MM	Flow-through	Fresh water	Lab	5	Active ingredient		0.235		NR		NR	nM
298-46-4	Carbamazepine	2032471	2051584	5H-Dibenz[b,f]azepine-5-carboxamide	Not reported	Measured	Not reported	>	98	NR	NR	Dreissena polymorpha	Zebra Mussel	Animalia	Mollusca			Bivalvia	Veneroida	Dreissenidae	Dreissena	polymorpha		Molluscs; U.S. Invasive Species	Not reported		NR	NR	NR	Not reported	Wild	NR	NR	NR	NR	Not reported	22 TO 25 MM	Flow-through	Fresh water	Lab	5	Active ingredient		0.235		NR		NR	nM
93413-69-5	Venlafaxine	2132207	2244276	1-[2-(Dimethylamino)-1-(4-methoxyphenyl)ethyl]cyclohexanol	Not reported	Measured	Not reported		NR	NR	NR	Danio rerio	Zebra Danio	Animalia	Chordata	Vertebrata	Osteichthyes	Actinopterygii	Cypriniformes	Cyprinidae	Danio	rerio		Fish; Standard Test Species	Adult		NR	NR	NR	Not reported	Not reported	NR	431	518	mg	Both	WILD-TYPE	Renewal	Fresh water	Lab	3	Active ingredient		NR		0.06		0.29	ug/L
93413-69-5	Venlafaxine	2132207	2244270	1-[2-(Dimethylamino)-1-(4-methoxyphenyl)ethyl]cyclohexanol	Not reported	Measured	Not reported		NR	NR	NR	Danio rerio	Zebra Danio	Animalia	Chordata	Vertebrata	Osteichthyes	Actinopterygii	Cypriniformes	Cyprinidae	Danio	rerio		Fish; Standard Test Species	Adult		NR	NR	NR	Not reported	Not reported	NR	431	518	mg	Both	WILD-TYPE	Renewal	Fresh water	Lab	3	Active ingredient		NR		0.06		0.29	ug/L
93413-69-5	Venlafaxine	2132208	2244282	1-[2-(Dimethylamino)-1-(4-methoxyphenyl)ethyl]cyclohexanol	Not reported	Measured	Not reported		NR	NR	NR	Danio rerio	Zebra Danio	Animalia	Chordata	Vertebrata	Osteichthyes	Actinopterygii	Cypriniformes	Cyprinidae	Danio	rerio		Fish; Standard Test Species	Adult		NR	NR	NR	Not reported	Not reported	NR	431	518	mg	Both	WILD-TYPE	Renewal	Fresh water	Lab	3	Active ingredient		NR		0.06		0.29	ug/L
93413-69-5	Venlafaxine	2132207	2244275	1-[2-(Dimethylamino)-1-(4-methoxyphenyl)ethyl]cyclohexanol	Not reported	Measured	Not reported		NR	NR	NR	Danio rerio	Zebra Danio	Animalia	Chordata	Vertebrata	Osteichthyes	Actinopterygii	Cypriniformes	Cyprinidae	Danio	rerio		Fish; Standard Test Species	Adult		NR	NR	NR	Not reported	Not reported	NR	431	518	mg	Both	WILD-TYPE	Renewal	Fresh water	Lab	3	Active ingredient		NR		0.06		0.29	ug/L
54910-89-3	Fluoxetine	2126861	2233800	N-Methyl-gamma-[4-(trifluoromethyl)phenoxy]benzenepropanamine	Not reported	Measured	Not reported		NR	NR	NR	Carassius auratus	Goldfish	Animalia	Chordata	Vertebrata	Osteichthyes	Actinopterygii	Cypriniformes	Cyprinidae	Carassius	auratus		Fish; Standard Test Species; U.S. Invasive Species	Sexually mature		NR	NR	NR	Not reported	Commercial	18.4	NR	NR	g	Male	NR	Renewal	Fresh water	Lab	2	Active ingredient		NR/		0.32/		0.35/	ug/L
54910-89-3	Fluoxetine	2126861	2233798	N-Methyl-gamma-[4-(trifluoromethyl)phenoxy]benzenepropanamine	Not reported	Measured	Not reported		NR	NR	NR	Carassius auratus	Goldfish	Animalia	Chordata	Vertebrata	Osteichthyes	Actinopterygii	Cypriniformes	Cyprinidae	Carassius	auratus		Fish; Standard Test Species; U.S. Invasive Species	Sexually mature		NR	NR	NR	Not reported	Commercial	18.4	NR	NR	g	Male	NR	Renewal	Fresh water	Lab	2	Active ingredient		NR/		0.32/		0.35/	ug/L
54910-89-3	Fluoxetine	2126861	2233799	N-Methyl-gamma-[4-(trifluoromethyl)phenoxy]benzenepropanamine	Not reported	Measured	Not reported		NR	NR	NR	Carassius auratus	Goldfish	Animalia	Chordata	Vertebrata	Osteichthyes	Actinopterygii	Cypriniformes	Cyprinidae	Carassius	auratus		Fish; Standard Test Species; U.S. Invasive Species	Sexually mature		NR	NR	NR	Not reported	Commercial	18.4	NR	NR	g	Male	NR	Renewal	Fresh water	Lab	2	Active ingredient		NR/		0.32/		0.35/	ug/L
54910-89-3	Fluoxetine	2126861	2233606	N-Methyl-gamma-[4-(trifluoromethyl)phenoxy]benzenepropanamine	Not reported	Measured	Not reported		NR	NR	NR	Carassius auratus	Goldfish	Animalia	Chordata	Vertebrata	Osteichthyes	Actinopterygii	Cypriniformes	Cyprinidae	Carassius	auratus		Fish; Standard Test Species; U.S. Invasive Species	Sexually mature		NR	NR	NR	Not reported	Commercial	18.4	NR	NR	g	Male	NR	Renewal	Fresh water	Lab	2	Active ingredient		NR/		0.32/		0.35/	ug/L
298-46-4	Carbamazepine	2170815	2336521	5H-Dibenz[b,f]azepine-5-carboxamide	Not reported	Measured	Not reported	>	97	NR	NR	Corbicula manilensis	Asiatic Clam	Animalia	Mollusca			Bivalvia	Veneroida	Corbiculidae	Corbicula	manilensis		Molluscs; U.S. Invasive Species	Adult		NR	NR	NR	Not reported	Wild	NR	NR	NR	NR	Not reported	20.56 MM	Renewal	Fresh water	Lab	5	Active ingredient		0.45		NR		NR	ug/L
298-46-4	Carbamazepine	2170815	2336523	5H-Dibenz[b,f]azepine-5-carboxamide	Not reported	Measured	Not reported	>	97	NR	NR	Corbicula manilensis	Asiatic Clam	Animalia	Mollusca			Bivalvia	Veneroida	Corbiculidae	Corbicula	manilensis		Molluscs; U.S. Invasive Species	Adult		NR	NR	NR	Not reported	Wild	NR	NR	NR	NR	Not reported	20.56 MM	Renewal	Fresh water	Lab	5	Active ingredient		0.45		NR		NR	ug/L
298-46-4	Carbamazepine	2170815	2336522	5H-Dibenz[b,f]azepine-5-carboxamide	Not reported	Measured	Not reported	>	97	NR	NR	Corbicula manilensis	Asiatic Clam	Animalia	Mollusca			Bivalvia	Veneroida	Corbiculidae	Corbicula	manilensis		Molluscs; U.S. Invasive Species	Adult		NR	NR	NR	Not reported	Wild	NR	NR	NR	NR	Not reported	20.56 MM	Renewal	Fresh water	Lab	5	Active ingredient		0.45		NR		NR	ug/L
298-46-4	Carbamazepine	2170815	2336542	5H-Dibenz[b,f]azepine-5-carboxamide	Not reported	Measured	Not reported	>	97	NR	NR	Corbicula manilensis	Asiatic Clam	Animalia	Mollusca			Bivalvia	Veneroida	Corbiculidae	Corbicula	manilensis		Molluscs; U.S. Invasive Species	Adult		NR	NR	NR	Not reported	Wild	NR	NR	NR	NR	Not reported	20.56 MM	Renewal	Fresh water	Lab	5	Active ingredient		0.45		NR		NR	ug/L
54910-89-3	Fluoxetine	2037322	2062047	N-Methyl-gamma-[4-(trifluoromethyl)phenoxy]benzenepropanamine	Not reported	Unmeasured	Not reported	>=	98	NR	NR	Carassius auratus	Goldfish	Animalia	Chordata	Vertebrata	Osteichthyes	Actinopterygii	Cypriniformes	Cyprinidae	Carassius	auratus		Fish; Standard Test Species; U.S. Invasive Species	Sexually mature		NR	NR	NR	Not reported	Commercial	18.3	NR	NR	g	Male	NR	Renewal	Fresh water	Lab	3	Active ingredient		0.54		NR		NR	ug/L
54910-89-3	Fluoxetine	2037322	2062085	N-Methyl-gamma-[4-(trifluoromethyl)phenoxy]benzenepropanamine	Not reported	Unmeasured	Not reported	>=	98	NR	NR	Carassius auratus	Goldfish	Animalia	Chordata	Vertebrata	Osteichthyes	Actinopterygii	Cypriniformes	Cyprinidae	Carassius	auratus		Fish; Standard Test Species; U.S. Invasive Species	Sexually mature		NR	NR	NR	Not reported	Commercial	18.3	NR	NR	g	Male	NR	Renewal	Fresh water	Lab	3	Active ingredient		0.54		NR		NR	ug/L
298-46-4	Carbamazepine	2132205	2244258	5H-Dibenz[b,f]azepine-5-carboxamide	Not reported	Measured	Not reported		NR	NR	NR	Danio rerio	Zebra Danio	Animalia	Chordata	Vertebrata	Osteichthyes	Actinopterygii	Cypriniformes	Cyprinidae	Danio	rerio		Fish; Standard Test Species	Adult		NR	NR	NR	Not reported	Not reported	NR	431	518	mg	Both	WILD-TYPE	Renewal	Fresh water	Lab	3	Active ingredient		NR		0.18		0.72	ug/L
298-46-4	Carbamazepine	2132205	2244257	5H-Dibenz[b,f]azepine-5-carboxamide	Not reported	Measured	Not reported		NR	NR	NR	Danio rerio	Zebra Danio	Animalia	Chordata	Vertebrata	Osteichthyes	Actinopterygii	Cypriniformes	Cyprinidae	Danio	rerio		Fish; Standard Test Species	Adult		NR	NR	NR	Not reported	Not reported	NR	431	518	mg	Both	WILD-TYPE	Renewal	Fresh water	Lab	3	Active ingredient		NR		0.18		0.72	ug/L
298-46-4	Carbamazepine	2132205	2244251	5H-Dibenz[b,f]azepine-5-carboxamide	Not reported	Measured	Not reported		NR	NR	NR	Danio rerio	Zebra Danio	Animalia	Chordata	Vertebrata	Osteichthyes	Actinopterygii	Cypriniformes	Cyprinidae	Danio	rerio		Fish; Standard Test Species	Adult		NR	NR	NR	Not reported	Not reported	NR	431	518	mg	Both	WILD-TYPE	Renewal	Fresh water	Lab	3	Active ingredient		NR		0.18		0.72	ug/L
298-46-4	Carbamazepine	2132205	2244248	5H-Dibenz[b,f]azepine-5-carboxamide	Not reported	Measured	Not reported		NR	NR	NR	Danio rerio	Zebra Danio	Animalia	Chordata	Vertebrata	Osteichthyes	Actinopterygii	Cypriniformes	Cyprinidae	Danio	rerio		Fish; Standard Test Species	Adult		NR	NR	NR	Not reported	Not reported	NR	431	518	mg	Both	WILD-TYPE	Renewal	Fresh water	Lab	3	Active ingredient		NR		0.18		0.72	ug/L
298-46-4	Carbamazepine	2132205	2244262	5H-Dibenz[b,f]azepine-5-carboxamide	Not reported	Measured	Not reported		NR	NR	NR	Danio rerio	Zebra Danio	Animalia	Chordata	Vertebrata	Osteichthyes	Actinopterygii	Cypriniformes	Cyprinidae	Danio	rerio		Fish; Standard Test Species	Adult		NR	NR	NR	Not reported	Not reported	NR	431	518	mg	Both	WILD-TYPE	Renewal	Fresh water	Lab	3	Active ingredient		NR		0.18		0.72	ug/L
93413-69-5	Venlafaxine	2132207	2244266	1-[2-(Dimethylamino)-1-(4-methoxyphenyl)ethyl]cyclohexanol	Not reported	Measured	Not reported		NR	NR	NR	Danio rerio	Zebra Danio	Animalia	Chordata	Vertebrata	Osteichthyes	Actinopterygii	Cypriniformes	Cyprinidae	Danio	rerio		Fish; Standard Test Species	Adult		NR	NR	NR	Not reported	Not reported	NR	431	518	mg	Both	WILD-TYPE	Renewal	Fresh water	Lab	3	Active ingredient		NR		0.64		6.11	ug/L
93413-69-5	Venlafaxine	2132207	2244268	1-[2-(Dimethylamino)-1-(4-methoxyphenyl)ethyl]cyclohexanol	Not reported	Measured	Not reported		NR	NR	NR	Danio rerio	Zebra Danio	Animalia	Chordata	Vertebrata	Osteichthyes	Actinopterygii	Cypriniformes	Cyprinidae	Danio	rerio		Fish; Standard Test Species	Adult		NR	NR	NR	Not reported	Not reported	NR	431	518	mg	Both	WILD-TYPE	Renewal	Fresh water	Lab	3	Active ingredient		NR		0.64		6.11	ug/L
723-46-6	Sulfamethoxazole	2006746	2011803	4-Amino-N-(5-methyl-3-isoxazolyl)benzenesulfonamide	Reagent Grade, Purissium, Purum, Puriss or Puris	Measured	Not reported		NR	NR	NR	Lemna gibba	Inflated Duckweed	Plantae	Magnoliophyta			Liliopsida	Arales	Lemnaceae	Lemna	gibba		Flowers, Trees, Shrubs, Ferns; Standard Test Species	Not reported		NR	NR	NR	Not reported	Not reported	NR	NR	NR	NR	Not reported	G3 AXENIC TEST CULTURE	Renewal	Fresh water	Lab	7	Active ingredient		0.655		NR		NR	ug/L
54910-89-3	Fluoxetine	2086509	2158189	N-Methyl-gamma-[4-(trifluoromethyl)phenoxy]benzenepropanamine	Not reported	Measured	Organization for Economic Cooperation and Development		NR	NR	NR	Potamopyrgus antipodarum	Snail	Animalia	Mollusca			Gastropoda	Neotaenioglossa	Hydrobiidae	Potamopyrgus	antipodarum		Molluscs; Standard Test Species; U.S. Invasive Species	Not reported		NR	NR	NR	Not reported	Laboratory	NR	NR	NR	NR	Not reported	NR	Aquatic - not reported	Fresh water	Lab	6	Active ingredient		0.81		NR		NR	ug/L
103-90-2	Acetaminophen	2132101	2244135	N-(4-Hydroxyphenyl)acetamide	Not reported	Measured	Not reported		NR	NR	NR	Danio rerio	Zebra Danio	Animalia	Chordata	Vertebrata	Osteichthyes	Actinopterygii	Cypriniformes	Cyprinidae	Danio	rerio		Fish; Standard Test Species	Adult		NR	NR	NR	Not reported	Not reported	NR	431	518	mg	Both	WILD-TYPE	Renewal	Fresh water	Lab	3	Active ingredient		NR		0.61		1.06	ug/L
103-90-2	Acetaminophen	2132101	2244129	N-(4-Hydroxyphenyl)acetamide	Not reported	Measured	Not reported		NR	NR	NR	Danio rerio	Zebra Danio	Animalia	Chordata	Vertebrata	Osteichthyes	Actinopterygii	Cypriniformes	Cyprinidae	Danio	rerio		Fish; Standard Test Species	Adult		NR	NR	NR	Not reported	Not reported	NR	431	518	mg	Both	WILD-TYPE	Renewal	Fresh water	Lab	3	Active ingredient		NR		0.61		1.06	ug/L
103-90-2	Acetaminophen	2132101	2244136	N-(4-Hydroxyphenyl)acetamide	Not reported	Measured	Not reported		NR	NR	NR	Danio rerio	Zebra Danio	Animalia	Chordata	Vertebrata	Osteichthyes	Actinopterygii	Cypriniformes	Cyprinidae	Danio	rerio		Fish; Standard Test Species	Adult		NR	NR	NR	Not reported	Not reported	NR	431	518	mg	Both	WILD-TYPE	Renewal	Fresh water	Lab	3	Active ingredient		NR		0.61		1.06	ug/L
103-90-2	Acetaminophen	2132101	2244130	N-(4-Hydroxyphenyl)acetamide	Not reported	Measured	Not reported		NR	NR	NR	Danio rerio	Zebra Danio	Animalia	Chordata	Vertebrata	Osteichthyes	Actinopterygii	Cypriniformes	Cyprinidae	Danio	rerio		Fish; Standard Test Species	Adult		NR	NR	NR	Not reported	Not reported	NR	431	518	mg	Both	WILD-TYPE	Renewal	Fresh water	Lab	3	Active ingredient		NR		0.61		1.06	ug/L
103-90-2	Acetaminophen	2085184	2156295	N-(4-Hydroxyphenyl)acetamide	Not reported	Unmeasured	Not reported	>	99	NR	NR	Danio rerio	Zebra Danio	Animalia	Chordata	Vertebrata	Osteichthyes	Actinopterygii	Cypriniformes	Cyprinidae	Danio	rerio		Fish; Standard Test Species	Embryo		NR	2	4	Cell stage	Commercial	NR	NR	NR	NR	Not reported	NR	Renewal	Fresh water	Lab	7	Active ingredient		1		NR		NR	ug/L
298-46-4	Carbamazepine	2032274	2051259	5H-Dibenz[b,f]azepine-5-carboxamide	Not reported	Unmeasured	Not reported	>	98	NR	NR	Cyprinus carpio	Common Carp	Animalia	Chordata	Vertebrata	Osteichthyes	Actinopterygii	Cypriniformes	Cyprinidae	Cyprinus	carpio		Fish; Standard Test Species; U.S. Invasive Species	Not reported		1.5	NR	NR	Year(s)	Government agency	370	NR	NR	g	Not reported	27 CM	Flow-through	Fresh water	Lab	7	Active ingredient		1		NR		NR	ug/L
298-46-4	Carbamazepine	2032274	2051257	5H-Dibenz[b,f]azepine-5-carboxamide	Not reported	Unmeasured	Not reported	>	98	NR	NR	Cyprinus carpio	Common Carp	Animalia	Chordata	Vertebrata	Osteichthyes	Actinopterygii	Cypriniformes	Cyprinidae	Cyprinus	carpio		Fish; Standard Test Species; U.S. Invasive Species	Not reported		1.5	NR	NR	Year(s)	Government agency	370	NR	NR	g	Not reported	27 CM	Flow-through	Fresh water	Lab	7	Active ingredient		1		NR		NR	ug/L
298-46-4	Carbamazepine	2202095	2405954	5H-Dibenz[b,f]azepine-5-carboxamide	Standard	Unmeasured	Other Method		NR	NR	NR	Dreissena polymorpha	Zebra Mussel	Animalia	Mollusca			Bivalvia	Veneroida	Dreissenidae	Dreissena	polymorpha		Molluscs; U.S. Invasive Species	Not intact		NR	NR	NR	Not reported	Wild	NR	NR	NR	NR	Not reported	6E+5 DIGESTIVE GLAND CELLS MIXED WITH GONADS AND STOMACH TISSUE/ML	in Vitro	Fresh water	Lab	6	Active ingredient		0.001		NR		NR	mg/L
298-46-4	Carbamazepine	2202096	2405958	5H-Dibenz[b,f]azepine-5-carboxamide	Standard	Unmeasured	Other Method		NR	NR	NR	Dreissena polymorpha	Zebra Mussel	Animalia	Mollusca			Bivalvia	Veneroida	Dreissenidae	Dreissena	polymorpha		Molluscs; U.S. Invasive Species	Not intact		NR	NR	NR	Not reported	Wild	NR	NR	NR	NR	Not reported	HAEMOCYTE CELLS	in Vitro	Fresh water	Lab	6	Active ingredient		0.001		NR		NR	mg/L
298-46-4	Carbamazepine	2202091	2405950	5H-Dibenz[b,f]azepine-5-carboxamide	Standard	Unmeasured	Other Method		NR	NR	NR	Dreissena polymorpha	Zebra Mussel	Animalia	Mollusca			Bivalvia	Veneroida	Dreissenidae	Dreissena	polymorpha		Molluscs; U.S. Invasive Species	Not intact		NR	NR	NR	Not reported	Wild	NR	NR	NR	NR	Not reported	1E+6 GILL CELLS/ML	in Vitro	Fresh water	Lab	6	Active ingredient		0.001		NR		NR	mg/L
51384-51-1	Metoprolol	2032276	2051274	1-[4-(2-Methoxyethyl)phenoxy]-3-[(1-methylethyl)amino]-2-propanol	Not reported	Unmeasured	Not reported	>	99	NR	NR	Oncorhynchus mykiss	Rainbow Trout	Animalia	Chordata	Vertebrata	Osteichthyes	Actinopterygii	Salmoniformes	Salmonidae	Oncorhynchus	mykiss		Fish; Standard Test Species; U.S. Threatened and Endangered Species; U.S. Invasive Species	Not reported		1.5	NR	NR	Year(s)	Government agency	180.4	NR	NR	g	Not reported	26.6 CM	Flow-through	Fresh water	Lab	6	Active ingredient		1/		NR/		NR/	ug/L
51384-51-1	Metoprolol	2032276	2051272	1-[4-(2-Methoxyethyl)phenoxy]-3-[(1-methylethyl)amino]-2-propanol	Not reported	Unmeasured	Not reported	>	99	NR	NR	Oncorhynchus mykiss	Rainbow Trout	Animalia	Chordata	Vertebrata	Osteichthyes	Actinopterygii	Salmoniformes	Salmonidae	Oncorhynchus	mykiss		Fish; Standard Test Species; U.S. Threatened and Endangered Species; U.S. Invasive Species	Not reported		1.5	NR	NR	Year(s)	Government agency	180.4	NR	NR	g	Not reported	26.6 CM	Flow-through	Fresh water	Lab	6	Active ingredient		1		NR		NR	ug/L
298-46-4	Carbamazepine	2132205	2244250	5H-Dibenz[b,f]azepine-5-carboxamide	Not reported	Measured	Not reported		NR	NR	NR	Danio rerio	Zebra Danio	Animalia	Chordata	Vertebrata	Osteichthyes	Actinopterygii	Cypriniformes	Cyprinidae	Danio	rerio		Fish; Standard Test Species	Adult		NR	NR	NR	Not reported	Not reported	NR	431	518	mg	Both	WILD-TYPE	Renewal	Fresh water	Lab	3	Active ingredient		NR		1.60		10.97	ug/L
298-46-4	Carbamazepine	2132204	2244245	5H-Dibenz[b,f]azepine-5-carboxamide	Not reported	Measured	Not reported		NR	NR	NR	Danio rerio	Zebra Danio	Animalia	Chordata	Vertebrata	Osteichthyes	Actinopterygii	Cypriniformes	Cyprinidae	Danio	rerio		Fish; Standard Test Species	Adult		NR	NR	NR	Not reported	Not reported	NR	431	518	mg	Both	WILD-TYPE	Renewal	Fresh water	Lab	3	Active ingredient		NR		1.60		10.97	ug/L
723-46-6	Sulfamethoxazole	2006746	2011852	4-Amino-N-(5-methyl-3-isoxazolyl)benzenesulfonamide	Reagent Grade, Purissium, Purum, Puriss or Puris	Measured	Not reported		NR	NR	NR	Lemna gibba	Inflated Duckweed	Plantae	Magnoliophyta			Liliopsida	Arales	Lemnaceae	Lemna	gibba		Flowers, Trees, Shrubs, Ferns; Standard Test Species	Not reported		NR	NR	NR	Not reported	Not reported	NR	NR	NR	NR	Not reported	G3 AXENIC TEST CULTURE	Renewal	Fresh water	Lab	7	Active ingredient		1.66		NR		NR	ug/L
54910-89-3	Fluoxetine	2086509	2158184	N-Methyl-gamma-[4-(trifluoromethyl)phenoxy]benzenepropanamine	Not reported	Measured	Organization for Economic Cooperation and Development		NR	NR	NR	Potamopyrgus antipodarum	Snail	Animalia	Mollusca			Gastropoda	Neotaenioglossa	Hydrobiidae	Potamopyrgus	antipodarum		Molluscs; Standard Test Species; U.S. Invasive Species	Not reported		NR	NR	NR	Not reported	Laboratory	NR	NR	NR	NR	Not reported	NR	Aquatic - not reported	Fresh water	Lab	6	Active ingredient		NR		2		3	ug/L
103-90-2	Acetaminophen	2132184	2244201	N-(4-Hydroxyphenyl)acetamide	Not reported	Measured	Not reported		NR	NR	NR	Danio rerio	Zebra Danio	Animalia	Chordata	Vertebrata	Osteichthyes	Actinopterygii	Cypriniformes	Cyprinidae	Danio	rerio		Fish; Standard Test Species	Adult		NR	NR	NR	Not reported	Not reported	NR	431	518	mg	Both	WILD-TYPE	Renewal	Fresh water	Lab	3	Active ingredient		NR		0.62		6.61	ug/L
103-90-2	Acetaminophen	2132101	2244126	N-(4-Hydroxyphenyl)acetamide	Not reported	Measured	Not reported		NR	NR	NR	Danio rerio	Zebra Danio	Animalia	Chordata	Vertebrata	Osteichthyes	Actinopterygii	Cypriniformes	Cyprinidae	Danio	rerio		Fish; Standard Test Species	Adult		NR	NR	NR	Not reported	Not reported	NR	431	518	mg	Both	WILD-TYPE	Renewal	Fresh water	Lab	3	Active ingredient		NR		0.62		6.61	ug/L
103-90-2	Acetaminophen	2132101	2244139	N-(4-Hydroxyphenyl)acetamide	Not reported	Measured	Not reported		NR	NR	NR	Danio rerio	Zebra Danio	Animalia	Chordata	Vertebrata	Osteichthyes	Actinopterygii	Cypriniformes	Cyprinidae	Danio	rerio		Fish; Standard Test Species	Adult		NR	NR	NR	Not reported	Not reported	NR	431	518	mg	Both	WILD-TYPE	Renewal	Fresh water	Lab	3	Active ingredient		NR		0.62		6.61	ug/L
103-90-2	Acetaminophen	2132101	2244128	N-(4-Hydroxyphenyl)acetamide	Not reported	Measured	Not reported		NR	NR	NR	Danio rerio	Zebra Danio	Animalia	Chordata	Vertebrata	Osteichthyes	Actinopterygii	Cypriniformes	Cyprinidae	Danio	rerio		Fish; Standard Test Species	Adult		NR	NR	NR	Not reported	Not reported	NR	431	518	mg	Both	WILD-TYPE	Renewal	Fresh water	Lab	3	Active ingredient		NR		0.62		6.61	ug/L
723-46-6	Sulfamethoxazole	2212257	2434174	4-Amino-N-(5-methyl-3-isoxazolyl)benzenesulfonamide	Not reported	Measured	Not reported	>	98	NR	NR	Danio rerio	Zebra Danio	Animalia	Chordata	Vertebrata	Osteichthyes	Actinopterygii	Cypriniformes	Cyprinidae	Danio	rerio		Fish; Standard Test Species	Adult		NR	NR	NR	Not reported	Laboratory	NR	NR	NR	NR	Male	NR	Renewal	Fresh water	Lab	2	Active ingredient		NR/		2.80/		7.96/	ug/L
723-46-6	Sulfamethoxazole	2212257	2434173	4-Amino-N-(5-methyl-3-isoxazolyl)benzenesulfonamide	Not reported	Measured	Not reported	>	98	NR	NR	Danio rerio	Zebra Danio	Animalia	Chordata	Vertebrata	Osteichthyes	Actinopterygii	Cypriniformes	Cyprinidae	Danio	rerio		Fish; Standard Test Species	Adult		NR	NR	NR	Not reported	Laboratory	NR	NR	NR	NR	Male	NR	Renewal	Fresh water	Lab	2	Active ingredient		NR/		2.80/		7.96/	ug/L
723-46-6	Sulfamethoxazole	2212257	2434170	4-Amino-N-(5-methyl-3-isoxazolyl)benzenesulfonamide	Not reported	Measured	Not reported	>	98	NR	NR	Danio rerio	Zebra Danio	Animalia	Chordata	Vertebrata	Osteichthyes	Actinopterygii	Cypriniformes	Cyprinidae	Danio	rerio		Fish; Standard Test Species	Adult		NR	NR	NR	Not reported	Laboratory	NR	NR	NR	NR	Male	NR	Renewal	Fresh water	Lab	2	Active ingredient		NR/		2.80/		7.96/	ug/L
298-46-4	Carbamazepine	2217740	2449118	5H-Dibenz[b,f]azepine-5-carboxamide	Not reported	Measured	Not reported		NR	NR	NR	Danio rerio	Zebra Danio	Animalia	Chordata	Vertebrata	Osteichthyes	Actinopterygii	Cypriniformes	Cyprinidae	Danio	rerio		Fish; Standard Test Species	Larva		NR	96	120	Hours post fertilization	Laboratory	NR	NR	NR	NR	Not reported	AB/TUBINGEN	Static	Fresh water	Lab	5	Active ingredient		0.013		NR		NR	uM
58-08-2	Caffeine	2032833	2052538	3,7-Dihydro-1,3,7-trimethyl-1H-purine-2,6-dione	Not reported	Unmeasured	Not reported	>	98	NR	NR	Carassius auratus	Goldfish	Animalia	Chordata	Vertebrata	Osteichthyes	Actinopterygii	Cypriniformes	Cyprinidae	Carassius	auratus		Fish; Standard Test Species; U.S. Invasive Species	Adult		12	NR	NR	Month(s)	Commercial	39.50	NR	NR	g	Male	NR	Renewal	Fresh water	Lab	7	Active ingredient		0.0032		NR		NR	mg/L
58-08-2	Caffeine	2032833	2052536	3,7-Dihydro-1,3,7-trimethyl-1H-purine-2,6-dione	Not reported	Unmeasured	Not reported	>	98	NR	NR	Carassius auratus	Goldfish	Animalia	Chordata	Vertebrata	Osteichthyes	Actinopterygii	Cypriniformes	Cyprinidae	Carassius	auratus		Fish; Standard Test Species; U.S. Invasive Species	Adult		12	NR	NR	Month(s)	Commercial	39.50	NR	NR	g	Male	NR	Renewal	Fresh water	Lab	7	Active ingredient		0.0032		NR		NR	mg/L
58-08-2	Caffeine	2032833	2052540	3,7-Dihydro-1,3,7-trimethyl-1H-purine-2,6-dione	Not reported	Unmeasured	Not reported	>	98	NR	NR	Carassius auratus	Goldfish	Animalia	Chordata	Vertebrata	Osteichthyes	Actinopterygii	Cypriniformes	Cyprinidae	Carassius	auratus		Fish; Standard Test Species; U.S. Invasive Species	Adult		12	NR	NR	Month(s)	Commercial	39.50	NR	NR	g	Male	NR	Renewal	Fresh water	Lab	7	Active ingredient		0.0032		NR		NR	mg/L
58-08-2	Caffeine	2032833	2052539	3,7-Dihydro-1,3,7-trimethyl-1H-purine-2,6-dione	Not reported	Unmeasured	Not reported	>	98	NR	NR	Carassius auratus	Goldfish	Animalia	Chordata	Vertebrata	Osteichthyes	Actinopterygii	Cypriniformes	Cyprinidae	Carassius	auratus		Fish; Standard Test Species; U.S. Invasive Species	Adult		12	NR	NR	Month(s)	Commercial	39.50	NR	NR	g	Male	NR	Renewal	Fresh water	Lab	7	Active ingredient		0.0032		NR		NR	mg/L
723-46-6	Sulfamethoxazole	2006746	2011853	4-Amino-N-(5-methyl-3-isoxazolyl)benzenesulfonamide	Reagent Grade, Purissium, Purum, Puriss or Puris	Measured	Not reported		NR	NR	NR	Lemna gibba	Inflated Duckweed	Plantae	Magnoliophyta			Liliopsida	Arales	Lemnaceae	Lemna	gibba		Flowers, Trees, Shrubs, Ferns; Standard Test Species	Not reported		NR	NR	NR	Not reported	Not reported	NR	NR	NR	NR	Not reported	G3 AXENIC TEST CULTURE	Renewal	Fresh water	Lab	7	Active ingredient		3.36		NR		NR	ug/L
525-66-6	Propranolol	2128661	2237395	1-[(1-Methylethyl)amino]-3-(1-naphthalenyloxy)-2-propanol	Not reported	Measured	Not reported		NR	NR	NR	Pimephales promelas	Fathead Minnow	Animalia	Chordata	Vertebrata	Osteichthyes	Actinopterygii	Cypriniformes	Cyprinidae	Pimephales	promelas		Fish; Standard Test Species	Not reported		9	NR	NR	Month(s)	Commercial	NR	1.35	2.51	g	Both	39.3 TO 48.0 STANDARD LENGTH	Renewal	Fresh water	Lab	4	Active ingredient		4.11/		NR/		NR/	ug/L
525-66-6	Propranolol	2128661	2237400	1-[(1-Methylethyl)amino]-3-(1-naphthalenyloxy)-2-propanol	Not reported	Measured	Not reported		NR	NR	NR	Pimephales promelas	Fathead Minnow	Animalia	Chordata	Vertebrata	Osteichthyes	Actinopterygii	Cypriniformes	Cyprinidae	Pimephales	promelas		Fish; Standard Test Species	Not reported		9	NR	NR	Month(s)	Commercial	NR	1.35	2.51	g	Both	39.3 TO 48.0 STANDARD LENGTH	Renewal	Fresh water	Lab	4	Active ingredient		4.11/		NR/		NR/	ug/L
79617-96-2	Sertraline	2006338	2011069	(1S,4S)-4-(3,4-Dichlorphenyl)-1,2,3,4-tetrahydro-N-methyl-1-naphthalenamine	Not reported	Unmeasured	United States Environmental Protection Agency		100	NR	NR	Pseudokirchneriella subcapitata	Green Algae	Plantae	Chlorophyta			Chlorophyceae	Chlorococcales	Scenedesmaceae	Pseudokirchneriella	subcapitata		Algae; Standard Test Species	Exponential growth phase (log)		NR	NR	NR	Not reported	Laboratory	NR	NR	NR	NR	Not reported	10,000 CELLS/ML	Static	Fresh water	Lab	6	Active ingredient		4.57		NR		NR	ug/L
298-46-4	Carbamazepine	2170815	2336564	5H-Dibenz[b,f]azepine-5-carboxamide	Not reported	Measured	Not reported	>	97	NR	NR	Corbicula manilensis	Asiatic Clam	Animalia	Mollusca			Bivalvia	Veneroida	Corbiculidae	Corbicula	manilensis		Molluscs; U.S. Invasive Species	Adult		NR	NR	NR	Not reported	Wild	NR	NR	NR	NR	Not reported	20.56 MM	Renewal	Fresh water	Lab	5	Active ingredient		4.62		NR		NR	ug/L
298-46-4	Carbamazepine	2170815	2336540	5H-Dibenz[b,f]azepine-5-carboxamide	Not reported	Measured	Not reported	>	97	NR	NR	Corbicula manilensis	Asiatic Clam	Animalia	Mollusca			Bivalvia	Veneroida	Corbiculidae	Corbicula	manilensis		Molluscs; U.S. Invasive Species	Adult		NR	NR	NR	Not reported	Wild	NR	NR	NR	NR	Not reported	20.56 MM	Renewal	Fresh water	Lab	5	Active ingredient		4.62		NR		NR	ug/L
298-46-4	Carbamazepine	2170815	2336544	5H-Dibenz[b,f]azepine-5-carboxamide	Not reported	Measured	Not reported	>	97	NR	NR	Corbicula manilensis	Asiatic Clam	Animalia	Mollusca			Bivalvia	Veneroida	Corbiculidae	Corbicula	manilensis		Molluscs; U.S. Invasive Species	Adult		NR	NR	NR	Not reported	Wild	NR	NR	NR	NR	Not reported	20.56 MM	Renewal	Fresh water	Lab	5	Active ingredient		4.62		NR		NR	ug/L
298-46-4	Carbamazepine	2170815	2336528	5H-Dibenz[b,f]azepine-5-carboxamide	Not reported	Measured	Not reported	>	97	NR	NR	Corbicula manilensis	Asiatic Clam	Animalia	Mollusca			Bivalvia	Veneroida	Corbiculidae	Corbicula	manilensis		Molluscs; U.S. Invasive Species	Adult		NR	NR	NR	Not reported	Wild	NR	NR	NR	NR	Not reported	20.56 MM	Renewal	Fresh water	Lab	5	Active ingredient		4.62		NR		NR	ug/L
298-46-4	Carbamazepine	2170815	2336565	5H-Dibenz[b,f]azepine-5-carboxamide	Not reported	Measured	Not reported	>	97	NR	NR	Corbicula manilensis	Asiatic Clam	Animalia	Mollusca			Bivalvia	Veneroida	Corbiculidae	Corbicula	manilensis		Molluscs; U.S. Invasive Species	Adult		NR	NR	NR	Not reported	Wild	NR	NR	NR	NR	Not reported	20.56 MM	Renewal	Fresh water	Lab	5	Active ingredient		4.62		NR		NR	ug/L
298-46-4	Carbamazepine	2170815	2336524	5H-Dibenz[b,f]azepine-5-carboxamide	Not reported	Measured	Not reported	>	97	NR	NR	Corbicula manilensis	Asiatic Clam	Animalia	Mollusca			Bivalvia	Veneroida	Corbiculidae	Corbicula	manilensis		Molluscs; U.S. Invasive Species	Adult		NR	NR	NR	Not reported	Wild	NR	NR	NR	NR	Not reported	20.56 MM	Renewal	Fresh water	Lab	5	Active ingredient		4.62		NR		NR	ug/L
298-46-4	Carbamazepine	2170815	2336556	5H-Dibenz[b,f]azepine-5-carboxamide	Not reported	Measured	Not reported	>	97	NR	NR	Corbicula manilensis	Asiatic Clam	Animalia	Mollusca			Bivalvia	Veneroida	Corbiculidae	Corbicula	manilensis		Molluscs; U.S. Invasive Species	Adult		NR	NR	NR	Not reported	Wild	NR	NR	NR	NR	Not reported	20.56 MM	Renewal	Fresh water	Lab	5	Active ingredient		4.62		NR		NR	ug/L
298-46-4	Carbamazepine	2170815	2336520	5H-Dibenz[b,f]azepine-5-carboxamide	Not reported	Measured	Not reported	>	97	NR	NR	Corbicula manilensis	Asiatic Clam	Animalia	Mollusca			Bivalvia	Veneroida	Corbiculidae	Corbicula	manilensis		Molluscs; U.S. Invasive Species	Adult		NR	NR	NR	Not reported	Wild	NR	NR	NR	NR	Not reported	20.56 MM	Renewal	Fresh water	Lab	5	Active ingredient		4.62		NR		NR	ug/L
298-46-4	Carbamazepine	2170815	2336557	5H-Dibenz[b,f]azepine-5-carboxamide	Not reported	Measured	Not reported	>	97	NR	NR	Corbicula manilensis	Asiatic Clam	Animalia	Mollusca			Bivalvia	Veneroida	Corbiculidae	Corbicula	manilensis		Molluscs; U.S. Invasive Species	Adult		NR	NR	NR	Not reported	Wild	NR	NR	NR	NR	Not reported	20.56 MM	Renewal	Fresh water	Lab	5	Active ingredient		4.62		NR		NR	ug/L
298-46-4	Carbamazepine	2170815	2336568	5H-Dibenz[b,f]azepine-5-carboxamide	Not reported	Measured	Not reported	>	97	NR	NR	Corbicula manilensis	Asiatic Clam	Animalia	Mollusca			Bivalvia	Veneroida	Corbiculidae	Corbicula	manilensis		Molluscs; U.S. Invasive Species	Adult		NR	NR	NR	Not reported	Wild	NR	NR	NR	NR	Not reported	20.56 MM	Renewal	Fresh water	Lab	5	Active ingredient		4.62		NR		NR	ug/L
298-46-4	Carbamazepine	2170815	2336560	5H-Dibenz[b,f]azepine-5-carboxamide	Not reported	Measured	Not reported	>	97	NR	NR	Corbicula manilensis	Asiatic Clam	Animalia	Mollusca			Bivalvia	Veneroida	Corbiculidae	Corbicula	manilensis		Molluscs; U.S. Invasive Species	Adult		NR	NR	NR	Not reported	Wild	NR	NR	NR	NR	Not reported	20.56 MM	Renewal	Fresh water	Lab	5	Active ingredient		4.62		NR		NR	ug/L
298-46-4	Carbamazepine	2170815	2336539	5H-Dibenz[b,f]azepine-5-carboxamide	Not reported	Measured	Not reported	>	97	NR	NR	Corbicula manilensis	Asiatic Clam	Animalia	Mollusca			Bivalvia	Veneroida	Corbiculidae	Corbicula	manilensis		Molluscs; U.S. Invasive Species	Adult		NR	NR	NR	Not reported	Wild	NR	NR	NR	NR	Not reported	20.56 MM	Renewal	Fresh water	Lab	5	Active ingredient		4.62		NR		NR	ug/L
298-46-4	Carbamazepine	2170815	2336561	5H-Dibenz[b,f]azepine-5-carboxamide	Not reported	Measured	Not reported	>	97	NR	NR	Corbicula manilensis	Asiatic Clam	Animalia	Mollusca			Bivalvia	Veneroida	Corbiculidae	Corbicula	manilensis		Molluscs; U.S. Invasive Species	Adult		NR	NR	NR	Not reported	Wild	NR	NR	NR	NR	Not reported	20.56 MM	Renewal	Fresh water	Lab	5	Active ingredient		4.62		NR		NR	ug/L
103-90-2	Acetaminophen	2085184	2156294	N-(4-Hydroxyphenyl)acetamide	Not reported	Unmeasured	Not reported	>	99	NR	NR	Danio rerio	Zebra Danio	Animalia	Chordata	Vertebrata	Osteichthyes	Actinopterygii	Cypriniformes	Cyprinidae	Danio	rerio		Fish; Standard Test Species	Embryo		NR	2	4	Cell stage	Commercial	NR	NR	NR	NR	Not reported	NR	Renewal	Fresh water	Lab	7	Active ingredient		5		NR		NR	ug/L
103-90-2	Acetaminophen	2085184	2156290	N-(4-Hydroxyphenyl)acetamide	Not reported	Unmeasured	Not reported	>	99	NR	NR	Danio rerio	Zebra Danio	Animalia	Chordata	Vertebrata	Osteichthyes	Actinopterygii	Cypriniformes	Cyprinidae	Danio	rerio		Fish; Standard Test Species	Embryo		NR	2	4	Cell stage	Commercial	NR	NR	NR	NR	Not reported	NR	Renewal	Fresh water	Lab	7	Active ingredient		5		NR		NR	ug/L
103-90-2	Acetaminophen	2085184	2156291	N-(4-Hydroxyphenyl)acetamide	Not reported	Unmeasured	Not reported	>	99	NR	NR	Danio rerio	Zebra Danio	Animalia	Chordata	Vertebrata	Osteichthyes	Actinopterygii	Cypriniformes	Cyprinidae	Danio	rerio		Fish; Standard Test Species	Embryo		NR	2	4	Cell stage	Commercial	NR	NR	NR	NR	Not reported	NR	Renewal	Fresh water	Lab	7	Active ingredient		5		NR		NR	ug/L
114-07-8	Erythromycin	2098224	2180571	Erythromycin	Not reported	Unmeasured	Not reported	>=	98	NR	NR	Anabaena sp.	Blue-Green Algae	Monera	Cyanophycota			Cyanophyceae	Nostocales	Nostocaceae	Anabaena	sp.		Algae	Not reported		NR	NR	NR	Not reported	Laboratory	NR	NR	NR	NR	Not reported	PCC 7120, STRAIN CPB4337	Static	Fresh water	Lab	NR	Active ingredient		0.005		NR		NR	mg/L
58-08-2	Caffeine	2088105	2160946	3,7-Dihydro-1,3,7-trimethyl-1H-purine-2,6-dione	Not reported	Unmeasured	Not reported		98.5	NR	NR	Lithobates pipiens	Leopard Frog	Animalia	Chordata	Vertebrata		Amphibia	Anura	Ranidae	Lithobates	pipiens		Amphibians; Standard Test Species	Tadpole		26	NR	NR	Gosner stage	Commercial	0.018	NR	NR	g	Not reported	NR	Renewal	Fresh water	Lab	4	Active ingredient		6.0		NR		NR	ug/L
298-46-4	Carbamazepine	2131115	2246500	5H-Dibenz[b,f]azepine-5-carboxamide	Not reported	Measured	Organization for Economic Cooperation and Development		NR	NR	NR	Salmo salar	Atlantic Salmon	Animalia	Chordata	Vertebrata	Osteichthyes	Actinopterygii	Salmoniformes	Salmonidae	Salmo	salar		Fish; Standard Test Species; U.S. Threatened and Endangered Species	Parr		12	NR	NR	Month(s)	Laboratory	40.44	NR	NR	g	Male	160.11 MM	Flow-through	Fresh water	Lab	2	Active ingredient		7.85/		NR/		NR/	ug/L
298-46-4	Carbamazepine	2087208	2159175	5H-Dibenz[b,f]azepine-5-carboxamide	Not reported	Measured	Organization for Economic Cooperation and Development	>	90	NR	NR	Salmo salar	Atlantic Salmon	Animalia	Chordata	Vertebrata	Osteichthyes	Actinopterygii	Salmoniformes	Salmonidae	Salmo	salar		Fish; Standard Test Species; U.S. Threatened and Endangered Species	Parr		12	NR	NR	Month(s)	Commercial	NR	NR	NR	NR	Not reported	NR	Flow-through	Fresh water	Lab	2	Active ingredient		7.85/		NR/		NR/	ug/L
298-46-4	Carbamazepine	2131115	2246498	5H-Dibenz[b,f]azepine-5-carboxamide	Not reported	Measured	Organization for Economic Cooperation and Development		NR	NR	NR	Salmo salar	Atlantic Salmon	Animalia	Chordata	Vertebrata	Osteichthyes	Actinopterygii	Salmoniformes	Salmonidae	Salmo	salar		Fish; Standard Test Species; U.S. Threatened and Endangered Species	Parr		12	NR	NR	Month(s)	Laboratory	40.44	NR	NR	g	Male	160.11 MM	Flow-through	Fresh water	Lab	2	Active ingredient		7.85/		NR/		NR/	ug/L
298-46-4	Carbamazepine	2131115	2246502	5H-Dibenz[b,f]azepine-5-carboxamide	Not reported	Measured	Organization for Economic Cooperation and Development		NR	NR	NR	Salmo salar	Atlantic Salmon	Animalia	Chordata	Vertebrata	Osteichthyes	Actinopterygii	Salmoniformes	Salmonidae	Salmo	salar		Fish; Standard Test Species; U.S. Threatened and Endangered Species	Parr		12	NR	NR	Month(s)	Laboratory	40.44	NR	NR	g	Male	160.11 MM	Flow-through	Fresh water	Lab	2	Active ingredient		7.85/		NR/		NR/	ug/L
298-46-4	Carbamazepine	2131115	2246499	5H-Dibenz[b,f]azepine-5-carboxamide	Not reported	Measured	Organization for Economic Cooperation and Development		NR	NR	NR	Salmo salar	Atlantic Salmon	Animalia	Chordata	Vertebrata	Osteichthyes	Actinopterygii	Salmoniformes	Salmonidae	Salmo	salar		Fish; Standard Test Species; U.S. Threatened and Endangered Species	Parr		12	NR	NR	Month(s)	Laboratory	40.44	NR	NR	g	Male	160.11 MM	Flow-through	Fresh water	Lab	2	Active ingredient		7.85/		NR/		NR/	ug/L
298-46-4	Carbamazepine	2131115	2241965	5H-Dibenz[b,f]azepine-5-carboxamide	Not reported	Measured	Organization for Economic Cooperation and Development		NR	NR	NR	Salmo salar	Atlantic Salmon	Animalia	Chordata	Vertebrata	Osteichthyes	Actinopterygii	Salmoniformes	Salmonidae	Salmo	salar		Fish; Standard Test Species; U.S. Threatened and Endangered Species	Parr		12	NR	NR	Month(s)	Laboratory	40.44	NR	NR	g	Male	160.11 MM	Flow-through	Fresh water	Lab	2	Active ingredient		7.85/		NR/		NR/	ug/L
298-46-4	Carbamazepine	2131115	2246501	5H-Dibenz[b,f]azepine-5-carboxamide	Not reported	Measured	Organization for Economic Cooperation and Development		NR	NR	NR	Salmo salar	Atlantic Salmon	Animalia	Chordata	Vertebrata	Osteichthyes	Actinopterygii	Salmoniformes	Salmonidae	Salmo	salar		Fish; Standard Test Species; U.S. Threatened and Endangered Species	Parr		12	NR	NR	Month(s)	Laboratory	40.44	NR	NR	g	Male	160.11 MM	Flow-through	Fresh water	Lab	2	Active ingredient		7.85/		NR/		NR/	ug/L
114-07-8	Erythromycin	2098224	2180573	Erythromycin	Not reported	Unmeasured	Not reported	>=	98	NR	NR	Anabaena sp.	Blue-Green Algae	Monera	Cyanophycota			Cyanophyceae	Nostocales	Nostocaceae	Anabaena	sp.		Algae	Not reported		NR	NR	NR	Not reported	Laboratory	NR	NR	NR	NR	Not reported	PCC 7120, STRAIN CPB4337	Static	Fresh water	Lab	NR	Active ingredient		0.009		NR		NR	mg/L
723-46-6	Sulfamethoxazole	2006746	2011854	4-Amino-N-(5-methyl-3-isoxazolyl)benzenesulfonamide	Reagent Grade, Purissium, Purum, Puriss or Puris	Measured	Not reported		NR	NR	NR	Lemna gibba	Inflated Duckweed	Plantae	Magnoliophyta			Liliopsida	Arales	Lemnaceae	Lemna	gibba		Flowers, Trees, Shrubs, Ferns; Standard Test Species	Not reported		NR	NR	NR	Not reported	Not reported	NR	NR	NR	NR	Not reported	G3 AXENIC TEST CULTURE	Renewal	Fresh water	Lab	7	Active ingredient		9.4		NR		NR	ug/L
298-46-4	Carbamazepine	2202091	2405946	5H-Dibenz[b,f]azepine-5-carboxamide	Standard	Unmeasured	Other Method		NR	NR	NR	Dreissena polymorpha	Zebra Mussel	Animalia	Mollusca			Bivalvia	Veneroida	Dreissenidae	Dreissena	polymorpha		Molluscs; U.S. Invasive Species	Not intact		NR	NR	NR	Not reported	Wild	NR	NR	NR	NR	Not reported	1E+6 GILL CELLS/ML	in Vitro	Fresh water	Lab	6	Active ingredient		0.01		NR		NR	mg/L
298-46-4	Carbamazepine	2202091	2405949	5H-Dibenz[b,f]azepine-5-carboxamide	Standard	Unmeasured	Other Method		NR	NR	NR	Dreissena polymorpha	Zebra Mussel	Animalia	Mollusca			Bivalvia	Veneroida	Dreissenidae	Dreissena	polymorpha		Molluscs; U.S. Invasive Species	Not intact		NR	NR	NR	Not reported	Wild	NR	NR	NR	NR	Not reported	1E+6 GILL CELLS/ML	in Vitro	Fresh water	Lab	6	Active ingredient		0.01		NR		NR	mg/L
29122-68-7	Atenolol	2202090	2405942	4-[2-Hydroxy-3-[(1-methylethyl)amino]propoxy]benzeneacetamide	Standard	Unmeasured	Other Method		NR	NR	NR	Dreissena polymorpha	Zebra Mussel	Animalia	Mollusca			Bivalvia	Veneroida	Dreissenidae	Dreissena	polymorpha		Molluscs; U.S. Invasive Species	Not intact		NR	NR	NR	Not reported	Wild	NR	NR	NR	NR	Not reported	HAEMOCYTE CELLS	in Vitro	Fresh water	Lab	6	Active ingredient		0.01		NR		NR	mg/L
29122-68-7	Atenolol	2202068	2405931	4-[2-Hydroxy-3-[(1-methylethyl)amino]propoxy]benzeneacetamide	Standard	Unmeasured	Other Method		NR	NR	NR	Dreissena polymorpha	Zebra Mussel	Animalia	Mollusca			Bivalvia	Veneroida	Dreissenidae	Dreissena	polymorpha		Molluscs; U.S. Invasive Species	Not intact		NR	NR	NR	Not reported	Wild	NR	NR	NR	NR	Not reported	1E+6 GILL CELLS/ML	in Vitro	Fresh water	Lab	6	Active ingredient		0.01		NR		NR	mg/L
29122-68-7	Atenolol	2202088	2405935	4-[2-Hydroxy-3-[(1-methylethyl)amino]propoxy]benzeneacetamide	Standard	Unmeasured	Other Method		NR	NR	NR	Dreissena polymorpha	Zebra Mussel	Animalia	Mollusca			Bivalvia	Veneroida	Dreissenidae	Dreissena	polymorpha		Molluscs; U.S. Invasive Species	Not intact		NR	NR	NR	Not reported	Wild	NR	NR	NR	NR	Not reported	6E+5 DIGESTIVE GLAND CELLS MIXED WITH GONADS AND STOMACH TISSUE/ML	in Vitro	Fresh water	Lab	6	Active ingredient		0.01		NR		NR	mg/L
29122-68-7	Atenolol	2202088	2405937	4-[2-Hydroxy-3-[(1-methylethyl)amino]propoxy]benzeneacetamide	Standard	Unmeasured	Other Method		NR	NR	NR	Dreissena polymorpha	Zebra Mussel	Animalia	Mollusca			Bivalvia	Veneroida	Dreissenidae	Dreissena	polymorpha		Molluscs; U.S. Invasive Species	Not intact		NR	NR	NR	Not reported	Wild	NR	NR	NR	NR	Not reported	6E+5 DIGESTIVE GLAND CELLS MIXED WITH GONADS AND STOMACH TISSUE/ML	in Vitro	Fresh water	Lab	6	Active ingredient		0.01		NR		NR	mg/L
29122-68-7	Atenolol	2202090	2405940	4-[2-Hydroxy-3-[(1-methylethyl)amino]propoxy]benzeneacetamide	Standard	Unmeasured	Other Method		NR	NR	NR	Dreissena polymorpha	Zebra Mussel	Animalia	Mollusca			Bivalvia	Veneroida	Dreissenidae	Dreissena	polymorpha		Molluscs; U.S. Invasive Species	Not intact		NR	NR	NR	Not reported	Wild	NR	NR	NR	NR	Not reported	HAEMOCYTE CELLS	in Vitro	Fresh water	Lab	6	Active ingredient		0.01		NR		NR	mg/L
103-90-2	Acetaminophen	2217738	2449112	N-(4-Hydroxyphenyl)acetamide	Not reported	Measured	Not reported	>=	99.0	NR	NR	Danio rerio	Zebra Danio	Animalia	Chordata	Vertebrata	Osteichthyes	Actinopterygii	Cypriniformes	Cyprinidae	Danio	rerio		Fish; Standard Test Species	Larva		NR	96	120	Hours post fertilization	Laboratory	NR	NR	NR	NR	Not reported	AB/TUBINGEN	Static	Fresh water	Lab	5	Active ingredient		0.07		NR		NR	uM
54910-89-3	Fluoxetine	2086509	2158178	N-Methyl-gamma-[4-(trifluoromethyl)phenoxy]benzenepropanamine	Not reported	Measured	Organization for Economic Cooperation and Development		NR	NR	NR	Potamopyrgus antipodarum	Snail	Animalia	Mollusca			Gastropoda	Neotaenioglossa	Hydrobiidae	Potamopyrgus	antipodarum		Molluscs; Standard Test Species; U.S. Invasive Species	Not reported		NR	NR	NR	Not reported	Laboratory	NR	NR	NR	NR	Not reported	NR	Aquatic - not reported	Fresh water	Lab	6	Active ingredient		NR		11		12	ug/L
29122-68-7	Atenolol	2087207	2159174	4-[2-Hydroxy-3-[(1-methylethyl)amino]propoxy]benzeneacetamide	Not reported	Measured	Organization for Economic Cooperation and Development	>	90	NR	NR	Salmo salar	Atlantic Salmon	Animalia	Chordata	Vertebrata	Osteichthyes	Actinopterygii	Salmoniformes	Salmonidae	Salmo	salar		Fish; Standard Test Species; U.S. Threatened and Endangered Species	Parr		12	NR	NR	Month(s)	Commercial	NR	NR	NR	NR	Not reported	NR	Flow-through	Fresh water	Lab	2	Active ingredient		11.08/		NR/		NR/	ug/L
79617-96-2	Sertraline	2006338	2011070	(1S,4S)-4-(3,4-Dichlorphenyl)-1,2,3,4-tetrahydro-N-methyl-1-naphthalenamine	Not reported	Unmeasured	United States Environmental Protection Agency		100	NR	NR	Pseudokirchneriella subcapitata	Green Algae	Plantae	Chlorophyta			Chlorophyceae	Chlorococcales	Scenedesmaceae	Pseudokirchneriella	subcapitata		Algae; Standard Test Species	Exponential growth phase (log)		NR	NR	NR	Not reported	Laboratory	NR	NR	NR	NR	Not reported	10,000 CELLS/ML	Static	Fresh water	Lab	6	Active ingredient		12.10		NR		NR	ug/L
54910-89-3	Fluoxetine	2006725	2011667	N-Methyl-gamma-[4-(trifluoromethyl)phenoxy]benzenepropanamine	Not reported	Measured	Not reported		NR	NR	NR	Potamopyrgus antipodarum	Snail	Animalia	Mollusca			Gastropoda	Neotaenioglossa	Hydrobiidae	Potamopyrgus	antipodarum		Molluscs; Standard Test Species; U.S. Invasive Species	Adult		NR	NR	NR	Not reported	Laboratory	NR	NR	NR	NR	Not reported	4.4 mm SL, reproducing	Flow-through	Fresh water	Lab	5	Active ingredient		13		NR		NR	ug/L
54910-89-3	Fluoxetine	2006725	2011673	N-Methyl-gamma-[4-(trifluoromethyl)phenoxy]benzenepropanamine	Not reported	Measured	Not reported		NR	NR	NR	Potamopyrgus antipodarum	Snail	Animalia	Mollusca			Gastropoda	Neotaenioglossa	Hydrobiidae	Potamopyrgus	antipodarum		Molluscs; Standard Test Species; U.S. Invasive Species	Adult		NR	NR	NR	Not reported	Laboratory	NR	NR	NR	NR	Not reported	4.4 mm SL, reproducing	Flow-through	Fresh water	Lab	5	Active ingredient		13		NR		NR	ug/L
54910-89-3	Fluoxetine	2006725	2011672	N-Methyl-gamma-[4-(trifluoromethyl)phenoxy]benzenepropanamine	Not reported	Measured	Not reported		NR	NR	NR	Potamopyrgus antipodarum	Snail	Animalia	Mollusca			Gastropoda	Neotaenioglossa	Hydrobiidae	Potamopyrgus	antipodarum		Molluscs; Standard Test Species; U.S. Invasive Species	Adult		NR	NR	NR	Not reported	Laboratory	NR	NR	NR	NR	Not reported	4.4 mm SL, reproducing	Flow-through	Fresh water	Lab	5	Active ingredient		13		NR		NR	ug/L
59729-33-8	Citalopram	2118783	2216940	1-[3-(Dimethylamino)propyl]-1-(4-fluorophenyl)-1,3-dihydro-5-isobenzofurancarbonitrile	Not reported	Measured	Not reported		NR	NR	NR	Poecilia wingei	Endler's Guppy	Animalia	Chordata	Vertebrata	Osteichthyes	Actinopterygii	Cyprinodontiformes	Poeciliidae	Poecilia	wingei		Fish	Not reported		NR	NR	NR	Not reported	Commercial	NR	NR	NR	NR	Both	NR	Renewal	Fresh water	Lab	2	Active ingredient		15.0/		NR/		NR/	ug/L
59729-33-8	Citalopram	2118783	2216946	1-[3-(Dimethylamino)propyl]-1-(4-fluorophenyl)-1,3-dihydro-5-isobenzofurancarbonitrile	Not reported	Measured	Not reported		NR	NR	NR	Poecilia wingei	Endler's Guppy	Animalia	Chordata	Vertebrata	Osteichthyes	Actinopterygii	Cyprinodontiformes	Poeciliidae	Poecilia	wingei		Fish	Not reported		NR	NR	NR	Not reported	Commercial	NR	NR	NR	NR	Both	NR	Renewal	Fresh water	Lab	2	Active ingredient		15.0/		NR/		NR/	ug/L
59729-33-8	Citalopram	2118783	2216939	1-[3-(Dimethylamino)propyl]-1-(4-fluorophenyl)-1,3-dihydro-5-isobenzofurancarbonitrile	Not reported	Measured	Not reported		NR	NR	NR	Poecilia wingei	Endler's Guppy	Animalia	Chordata	Vertebrata	Osteichthyes	Actinopterygii	Cyprinodontiformes	Poeciliidae	Poecilia	wingei		Fish	Not reported		NR	NR	NR	Not reported	Commercial	NR	NR	NR	NR	Both	NR	Renewal	Fresh water	Lab	2	Active ingredient		15.0/		NR/		NR/	ug/L
59729-33-8	Citalopram	2118783	2216947	1-[3-(Dimethylamino)propyl]-1-(4-fluorophenyl)-1,3-dihydro-5-isobenzofurancarbonitrile	Not reported	Measured	Not reported		NR	NR	NR	Poecilia wingei	Endler's Guppy	Animalia	Chordata	Vertebrata	Osteichthyes	Actinopterygii	Cyprinodontiformes	Poeciliidae	Poecilia	wingei		Fish	Not reported		NR	NR	NR	Not reported	Commercial	NR	NR	NR	NR	Both	NR	Renewal	Fresh water	Lab	2	Active ingredient		15.0/		NR/		NR/	ug/L
59729-33-8	Citalopram	2118783	2216942	1-[3-(Dimethylamino)propyl]-1-(4-fluorophenyl)-1,3-dihydro-5-isobenzofurancarbonitrile	Not reported	Measured	Not reported		NR	NR	NR	Poecilia wingei	Endler's Guppy	Animalia	Chordata	Vertebrata	Osteichthyes	Actinopterygii	Cyprinodontiformes	Poeciliidae	Poecilia	wingei		Fish	Not reported		NR	NR	NR	Not reported	Commercial	NR	NR	NR	NR	Both	NR	Renewal	Fresh water	Lab	2	Active ingredient		15.0/		NR/		NR/	ug/L
59729-33-8	Citalopram	2118783	2216938	1-[3-(Dimethylamino)propyl]-1-(4-fluorophenyl)-1,3-dihydro-5-isobenzofurancarbonitrile	Not reported	Measured	Not reported		NR	NR	NR	Poecilia wingei	Endler's Guppy	Animalia	Chordata	Vertebrata	Osteichthyes	Actinopterygii	Cyprinodontiformes	Poeciliidae	Poecilia	wingei		Fish	Not reported		NR	NR	NR	Not reported	Commercial	NR	NR	NR	NR	Both	NR	Renewal	Fresh water	Lab	2	Active ingredient		15.0/		NR/		NR/	ug/L
59729-33-8	Citalopram	2118783	2216941	1-[3-(Dimethylamino)propyl]-1-(4-fluorophenyl)-1,3-dihydro-5-isobenzofurancarbonitrile	Not reported	Measured	Not reported		NR	NR	NR	Poecilia wingei	Endler's Guppy	Animalia	Chordata	Vertebrata	Osteichthyes	Actinopterygii	Cyprinodontiformes	Poeciliidae	Poecilia	wingei		Fish	Not reported		NR	NR	NR	Not reported	Commercial	NR	NR	NR	NR	Both	NR	Renewal	Fresh water	Lab	2	Active ingredient		15.0/		NR/		NR/	ug/L
58-08-2	Caffeine	2032833	2052521	3,7-Dihydro-1,3,7-trimethyl-1H-purine-2,6-dione	Not reported	Unmeasured	Not reported	>	98	NR	NR	Carassius auratus	Goldfish	Animalia	Chordata	Vertebrata	Osteichthyes	Actinopterygii	Cypriniformes	Cyprinidae	Carassius	auratus		Fish; Standard Test Species; U.S. Invasive Species	Adult		12	NR	NR	Month(s)	Commercial	39.50	NR	NR	g	Male	NR	Renewal	Fresh water	Lab	7	Active ingredient		0.016		NR		NR	mg/L
58-08-2	Caffeine	2032833	2052524	3,7-Dihydro-1,3,7-trimethyl-1H-purine-2,6-dione	Not reported	Unmeasured	Not reported	>	98	NR	NR	Carassius auratus	Goldfish	Animalia	Chordata	Vertebrata	Osteichthyes	Actinopterygii	Cypriniformes	Cyprinidae	Carassius	auratus		Fish; Standard Test Species; U.S. Invasive Species	Adult		12	NR	NR	Month(s)	Commercial	39.50	NR	NR	g	Male	NR	Renewal	Fresh water	Lab	7	Active ingredient		0.016		NR		NR	mg/L
58-08-2	Caffeine	2032833	2052519	3,7-Dihydro-1,3,7-trimethyl-1H-purine-2,6-dione	Not reported	Unmeasured	Not reported	>	98	NR	NR	Carassius auratus	Goldfish	Animalia	Chordata	Vertebrata	Osteichthyes	Actinopterygii	Cypriniformes	Cyprinidae	Carassius	auratus		Fish; Standard Test Species; U.S. Invasive Species	Adult		12	NR	NR	Month(s)	Commercial	39.50	NR	NR	g	Male	NR	Renewal	Fresh water	Lab	7	Active ingredient		0.016		NR		NR	mg/L
58-08-2	Caffeine	2032833	2052516	3,7-Dihydro-1,3,7-trimethyl-1H-purine-2,6-dione	Not reported	Unmeasured	Not reported	>	98	NR	NR	Carassius auratus	Goldfish	Animalia	Chordata	Vertebrata	Osteichthyes	Actinopterygii	Cypriniformes	Cyprinidae	Carassius	auratus		Fish; Standard Test Species; U.S. Invasive Species	Adult		12	NR	NR	Month(s)	Commercial	39.50	NR	NR	g	Male	NR	Renewal	Fresh water	Lab	7	Active ingredient		0.016		NR		NR	mg/L
723-46-6	Sulfamethoxazole	2032834	2052501	4-Amino-N-(5-methyl-3-isoxazolyl)benzenesulfonamide	Not reported	Unmeasured	Not reported	>	98	NR	NR	Carassius auratus	Goldfish	Animalia	Chordata	Vertebrata	Osteichthyes	Actinopterygii	Cypriniformes	Cyprinidae	Carassius	auratus		Fish; Standard Test Species; U.S. Invasive Species	Adult		12	NR	NR	Month(s)	Commercial	39.50	NR	NR	g	Male	NR	Renewal	Fresh water	Lab	7	Active ingredient		0.016		NR		NR	mg/L
723-46-6	Sulfamethoxazole	2032834	2052544	4-Amino-N-(5-methyl-3-isoxazolyl)benzenesulfonamide	Not reported	Unmeasured	Not reported	>	98	NR	NR	Carassius auratus	Goldfish	Animalia	Chordata	Vertebrata	Osteichthyes	Actinopterygii	Cypriniformes	Cyprinidae	Carassius	auratus		Fish; Standard Test Species; U.S. Invasive Species	Adult		12	NR	NR	Month(s)	Commercial	39.50	NR	NR	g	Male	NR	Renewal	Fresh water	Lab	7	Active ingredient		0.016		NR		NR	mg/L
723-46-6	Sulfamethoxazole	2032834	2052541	4-Amino-N-(5-methyl-3-isoxazolyl)benzenesulfonamide	Not reported	Unmeasured	Not reported	>	98	NR	NR	Carassius auratus	Goldfish	Animalia	Chordata	Vertebrata	Osteichthyes	Actinopterygii	Cypriniformes	Cyprinidae	Carassius	auratus		Fish; Standard Test Species; U.S. Invasive Species	Adult		12	NR	NR	Month(s)	Commercial	39.50	NR	NR	g	Male	NR	Renewal	Fresh water	Lab	7	Active ingredient		0.016		NR		NR	mg/L
723-46-6	Sulfamethoxazole	2032834	2052543	4-Amino-N-(5-methyl-3-isoxazolyl)benzenesulfonamide	Not reported	Unmeasured	Not reported	>	98	NR	NR	Carassius auratus	Goldfish	Animalia	Chordata	Vertebrata	Osteichthyes	Actinopterygii	Cypriniformes	Cyprinidae	Carassius	auratus		Fish; Standard Test Species; U.S. Invasive Species	Adult		12	NR	NR	Month(s)	Commercial	39.50	NR	NR	g	Male	NR	Renewal	Fresh water	Lab	7	Active ingredient		0.016		NR		NR	mg/L
114-07-8	Erythromycin	2004458	2007455	Erythromycin	Not reported	Unmeasured	International Standard Organisation	>	99	NR	NR	Pseudokirchneriella subcapitata	Green Algae	Plantae	Chlorophyta			Chlorophyceae	Chlorococcales	Scenedesmaceae	Pseudokirchneriella	subcapitata		Algae; Standard Test Species	Exponential growth phase (log)		NR	NR	NR	Not reported	Not reported	NR	NR	NR	NR	Not reported	1000 CELLS/ML	Static	Fresh water	Lab	6	Active ingredient		0.020		0.016		0.026	mg/L
298-46-4	Carbamazepine	2032274	2051260	5H-Dibenz[b,f]azepine-5-carboxamide	Not reported	Unmeasured	Not reported	>	98	NR	NR	Cyprinus carpio	Common Carp	Animalia	Chordata	Vertebrata	Osteichthyes	Actinopterygii	Cypriniformes	Cyprinidae	Cyprinus	carpio		Fish; Standard Test Species; U.S. Invasive Species	Not reported		1.5	NR	NR	Year(s)	Government agency	370	NR	NR	g	Not reported	27 CM	Flow-through	Fresh water	Lab	7	Active ingredient		20		NR		NR	ug/L
298-46-4	Carbamazepine	2032274	2051258	5H-Dibenz[b,f]azepine-5-carboxamide	Not reported	Unmeasured	Not reported	>	98	NR	NR	Cyprinus carpio	Common Carp	Animalia	Chordata	Vertebrata	Osteichthyes	Actinopterygii	Cypriniformes	Cyprinidae	Cyprinus	carpio		Fish; Standard Test Species; U.S. Invasive Species	Not reported		1.5	NR	NR	Year(s)	Government agency	370	NR	NR	g	Not reported	27 CM	Flow-through	Fresh water	Lab	7	Active ingredient		20/		NR/		NR/	ug/L
51384-51-1	Metoprolol	2032276	2051275	1-[4-(2-Methoxyethyl)phenoxy]-3-[(1-methylethyl)amino]-2-propanol	Not reported	Unmeasured	Not reported	>	99	NR	NR	Oncorhynchus mykiss	Rainbow Trout	Animalia	Chordata	Vertebrata	Osteichthyes	Actinopterygii	Salmoniformes	Salmonidae	Oncorhynchus	mykiss		Fish; Standard Test Species; U.S. Threatened and Endangered Species; U.S. Invasive Species	Not reported		1.5	NR	NR	Year(s)	Government agency	180.4	NR	NR	g	Not reported	26.6 CM	Flow-through	Fresh water	Lab	6	Active ingredient		20		NR		NR	ug/L
723-46-6	Sulfamethoxazole	2006746	2011796	4-Amino-N-(5-methyl-3-isoxazolyl)benzenesulfonamide	Reagent Grade, Purissium, Purum, Puriss or Puris	Measured	Not reported		NR	NR	NR	Lemna gibba	Inflated Duckweed	Plantae	Magnoliophyta			Liliopsida	Arales	Lemnaceae	Lemna	gibba		Flowers, Trees, Shrubs, Ferns; Standard Test Species	Not reported		NR	NR	NR	Not reported	Not reported	NR	NR	NR	NR	Not reported	G3 AXENIC TEST CULTURE	Renewal	Fresh water	Lab	7	Active ingredient		21.2		NR		NR	ug/L
114-07-8	Erythromycin	2098224	2180575	Erythromycin	Not reported	Unmeasured	Not reported	>=	98	NR	NR	Anabaena sp.	Blue-Green Algae	Monera	Cyanophycota			Cyanophyceae	Nostocales	Nostocaceae	Anabaena	sp.		Algae	Not reported		NR	NR	NR	Not reported	Laboratory	NR	NR	NR	NR	Not reported	PCC 7120, STRAIN CPB4337	Static	Fresh water	Lab	NR	Active ingredient		0.022		NR		NR	mg/L
723-46-6	Sulfamethoxazole	2006746	2011801	4-Amino-N-(5-methyl-3-isoxazolyl)benzenesulfonamide	Reagent Grade, Purissium, Purum, Puriss or Puris	Measured	Not reported		NR	NR	NR	Lemna gibba	Inflated Duckweed	Plantae	Magnoliophyta			Liliopsida	Arales	Lemnaceae	Lemna	gibba		Flowers, Trees, Shrubs, Ferns; Standard Test Species	Not reported		NR	NR	NR	Not reported	Not reported	NR	NR	NR	NR	Not reported	G3 AXENIC TEST CULTURE	Renewal	Fresh water	Lab	7	Active ingredient		28.4		NR		NR	ug/L
79617-96-2	Sertraline	2166614	2324452	(1S,4S)-4-(3,4-Dichlorphenyl)-1,2,3,4-tetrahydro-N-methyl-1-naphthalenamine	Not reported	Unmeasured	Organization for Economic Cooperation and Development		99	NR	NR	Daphnia magna	Water Flea	Animalia	Arthropoda	Crustacea		Branchiopoda	Diplostraca	Daphniidae	Daphnia	magna		Crustaceans; Standard Test Species	Not reported		NR	8	24	Hour(s)	Laboratory	NR	NR	NR	NR	Not reported	CLONE A. ISOLATES WITHIN THE SAME SIZE RANGE.	Static	Fresh water	Lab	5	Active ingredient		0.030		NR		NR	mg/L
54910-89-3	Fluoxetine	2086509	2158179	N-Methyl-gamma-[4-(trifluoromethyl)phenoxy]benzenepropanamine	Not reported	Measured	Organization for Economic Cooperation and Development		NR	NR	NR	Potamopyrgus antipodarum	Snail	Animalia	Mollusca			Gastropoda	Neotaenioglossa	Hydrobiidae	Potamopyrgus	antipodarum		Molluscs; Standard Test Species; U.S. Invasive Species	Not reported		NR	NR	NR	Not reported	Laboratory	NR	NR	NR	NR	Not reported	NR	Aquatic - not reported	Fresh water	Lab	6	Active ingredient		NR		33		66	ug/L
81-81-2	Warfarin	1096068	608699	4-Hydroxy-3-(3-oxo-1-phenylbutyl)-2H-1-benzopyran-2-one	Not reported	Not reported	Not coded		88	NR	NR	Ictalurus punctatus	Channel Catfish	Animalia	Chordata	Vertebrata	Osteichthyes	Actinopterygii	Siluriformes	Ictaluridae	Ictalurus	punctatus		Fish; Standard Test Species	Not reported		NR	NR	NR	Not reported	Not reported	NC	NC	NC	NC	Not coded	0.8G	Static	Fresh water	Lab	NR	Active ingredient		34.3		28.1		42	AI ug/L
723-46-6	Sulfamethoxazole	2006746	2011798	4-Amino-N-(5-methyl-3-isoxazolyl)benzenesulfonamide	Reagent Grade, Purissium, Purum, Puriss or Puris	Measured	Not reported		NR	NR	NR	Lemna gibba	Inflated Duckweed	Plantae	Magnoliophyta			Liliopsida	Arales	Lemnaceae	Lemna	gibba		Flowers, Trees, Shrubs, Ferns; Standard Test Species	Not reported		NR	NR	NR	Not reported	Not reported	NR	NR	NR	NR	Not reported	G3 AXENIC TEST CULTURE	Renewal	Fresh water	Lab	7	Active ingredient		35.3		NR		NR	ug/L
114-07-8	Erythromycin	2098232	2180606	Erythromycin	Not reported	Unmeasured	Organization for Economic Cooperation and Development	>=	98	NR	NR	Pseudokirchneriella subcapitata	Green Algae	Plantae	Chlorophyta			Chlorophyceae	Chlorococcales	Scenedesmaceae	Pseudokirchneriella	subcapitata		Algae; Standard Test Species	Not reported		NR	NR	NR	Not reported	Laboratory	NR	NR	NR	NR	Not reported	NR	Static	Fresh water	Lab	NR	Active ingredient		0.036		NR		NR	mg/L
81-81-2	Warfarin	1096067	608698	4-Hydroxy-3-(3-oxo-1-phenylbutyl)-2H-1-benzopyran-2-one	Not reported	Not reported	Not coded		88	NR	NR	Ictalurus punctatus	Channel Catfish	Animalia	Chordata	Vertebrata	Osteichthyes	Actinopterygii	Siluriformes	Ictaluridae	Ictalurus	punctatus		Fish; Standard Test Species	Not reported		NR	NR	NR	Not reported	Not reported	NC	NC	NC	NC	Not coded	0.8G	Static	Fresh water	Lab	NR	Active ingredient		37.7		28.1		42	AI ug/L
298-46-4	Carbamazepine	2170815	2336527	5H-Dibenz[b,f]azepine-5-carboxamide	Not reported	Measured	Not reported	>	97	NR	NR	Corbicula manilensis	Asiatic Clam	Animalia	Mollusca			Bivalvia	Veneroida	Corbiculidae	Corbicula	manilensis		Molluscs; U.S. Invasive Species	Adult		NR	NR	NR	Not reported	Wild	NR	NR	NR	NR	Not reported	20.56 MM	Renewal	Fresh water	Lab	5	Active ingredient		43.76		NR		NR	ug/L
298-46-4	Carbamazepine	2170815	2336516	5H-Dibenz[b,f]azepine-5-carboxamide	Not reported	Measured	Not reported	>	97	NR	NR	Corbicula manilensis	Asiatic Clam	Animalia	Mollusca			Bivalvia	Veneroida	Corbiculidae	Corbicula	manilensis		Molluscs; U.S. Invasive Species	Adult		NR	NR	NR	Not reported	Wild	NR	NR	NR	NR	Not reported	20.56 MM	Renewal	Fresh water	Lab	5	Active ingredient		43.76		NR		NR	ug/L
298-46-4	Carbamazepine	2170815	2336517	5H-Dibenz[b,f]azepine-5-carboxamide	Not reported	Measured	Not reported	>	97	NR	NR	Corbicula manilensis	Asiatic Clam	Animalia	Mollusca			Bivalvia	Veneroida	Corbiculidae	Corbicula	manilensis		Molluscs; U.S. Invasive Species	Adult		NR	NR	NR	Not reported	Wild	NR	NR	NR	NR	Not reported	20.56 MM	Renewal	Fresh water	Lab	5	Active ingredient		43.76		NR		NR	ug/L
[truncated: 3,872 more rows]
[truncated: 186 more columns]

## Sheet: Table SI-10 ECOTOX revisions
Table SI-10. List of ECOTOX results that were manually adjusted or removed. Results were adjusted due to discrepancies between values reported within the study as compared to those gathered from ECOTOX. Results were removed if they were not relevant to the goals of this study or if they were thought to be misrepresentative; reasoning is provided in the table. Reference title and digitial object i…
[truncated: 38 more rows]

[truncated: 4 more sheets: Table SI-11 Endpoint subsets, Table SI-12 ECOTOX benchmarks, Table SI-13 Unrep Chemicals, Table SI-14 HPLC Method 2]
